# Supplementary material for: An updated list of the genus Hypena Schrank (Lepidoptera, Erebidae) from Korea with five additional records to the fauna
Source: Biodivers Data J. 2025 May 2;13:e155581. doi: 10.3897/BDJ.13.e155581 (PMC12065010; doi:10.3897/BDJ.13.e155581)
Supplement: XML Treatment for Hypena [file BDJ.13.e155581-treatment1.xml]

<!DOCTYPE tp:taxon-treatment
  PUBLIC "-//TaxonX//DTD Taxonomic Treatment Publishing DTD v0 20100105//EN" "tax-treatment-NSO.dtd">
<tp:taxon-treatment xmlns:tp="http://www.plazi.org/taxpub"><tp:treatment-meta><mixed-citation publication-type="journal"><person-group><name><surname>Jin</surname><given-names>Dahee</given-names></name><name><surname>Kim</surname><given-names>Sung-Soo</given-names></name><name><surname>Shin</surname><given-names>Bora</given-names></name><name><surname>Choi</surname><given-names>Sei-Woong</given-names></name></person-group><article-title>An updated list of the genus <italic><tp:taxon-name><tp:taxon-name-part taxon-name-part-type="genus" reg="Hypena">Hypena</tp:taxon-name-part></tp:taxon-name></italic> Schrank (<tp:taxon-name><tp:taxon-name-part taxon-name-part-type="order">Lepidoptera</tp:taxon-name-part></tp:taxon-name>, <tp:taxon-name><tp:taxon-name-part taxon-name-part-type="family">Erebidae</tp:taxon-name-part></tp:taxon-name>) from Korea with five additional records to the fauna</article-title><source>Biodivers Data J</source><day>02</day><month>05</month><year>2025</year><volume>13</volume><pub-id pub-id-type="doi">10.3897/BDJ.13.e155581</pub-id></mixed-citation></tp:treatment-meta><tp:nomenclature><tp:taxon-name>
              <object-id xmlns:xlink="http://www.w3.org/1999/xlink" content-type="arpha" xlink:type="simple">D99E9EE3-0730-5039-AAD7-897F2B3CA3EB</object-id>
              <tp:taxon-name-part taxon-name-part-type="genus">Hypena</tp:taxon-name-part>
            </tp:taxon-name><tp:taxon-authority>Schrank, 1802</tp:taxon-authority><tp:nomenclature-citation-list><tp:nomenclature-citation><tp:taxon-name>
                  <tp:taxon-name-part taxon-name-part-type="genus" reg="Ameltropalpis">Ameltropalpis</tp:taxon-name-part>
                </tp:taxon-name><comment> Mabille, 1884 - <xref ref-type="bibr" rid="B12713749">Mabille (1884)</xref> | <italic><tp:taxon-name><tp:taxon-name-part taxon-name-part-type="genus" reg="Anepischetos">Anepischetos</tp:taxon-name-part></tp:taxon-name></italic> Smith, 1900 - <xref ref-type="bibr" rid="B12734939">Smith (1900)</xref> | <italic><tp:taxon-name><tp:taxon-name-part taxon-name-part-type="genus" reg="Apanda">Apanda</tp:taxon-name-part></tp:taxon-name></italic> Moore, 1882 - <xref ref-type="bibr" rid="B12713767">Moore (1882)</xref> | <italic><tp:taxon-name><tp:taxon-name-part taxon-name-part-type="genus" reg="Badausa">Badausa</tp:taxon-name-part></tp:taxon-name></italic> Walker, 1863 - <xref ref-type="bibr" rid="B12713591">Walker (1863)</xref> | <italic><tp:taxon-name><tp:taxon-name-part taxon-name-part-type="genus" reg="Bomolocha">Bomolocha</tp:taxon-name-part></tp:taxon-name></italic> Hübner, 1825 - <xref ref-type="bibr" rid="B12734948">Hübner (1825)</xref> | <italic><tp:taxon-name><tp:taxon-name-part taxon-name-part-type="genus" reg="Camhypena">Camhypena</tp:taxon-name-part></tp:taxon-name></italic> Prout, 1927 - <xref ref-type="bibr" rid="B12713667">Prout (1927)</xref> | <italic><tp:taxon-name><tp:taxon-name-part taxon-name-part-type="genus" reg="Dichromia">Dichromia</tp:taxon-name-part></tp:taxon-name></italic> Guenée, 1854 - <xref ref-type="bibr" rid="B12713261">Guenée (1854)</xref> | <italic><tp:taxon-name><tp:taxon-name-part taxon-name-part-type="genus" reg="Erichila">Erichila</tp:taxon-name-part></tp:taxon-name></italic> Billberg, 1820 -<xref ref-type="bibr" rid="B12712316">Billberg (1820)</xref> | <italic><tp:taxon-name><tp:taxon-name-part taxon-name-part-type="genus" reg="Eugrona">Eugrona</tp:taxon-name-part></tp:taxon-name></italic> Holland, 1894 - <xref ref-type="bibr" rid="B12713390">Holland (1894)</xref> | <italic><tp:taxon-name><tp:taxon-name-part taxon-name-part-type="genus" reg="Euhyphena">Euhyphena</tp:taxon-name-part></tp:taxon-name></italic> Grote, 1873 - <xref ref-type="bibr" rid="B12713252">Grote (1873c)</xref> | <italic><tp:taxon-name><tp:taxon-name-part taxon-name-part-type="genus" reg="Harita">Harita</tp:taxon-name-part></tp:taxon-name></italic> Moore, 1882 - <xref ref-type="bibr" rid="B12713767">Moore (1882)</xref> | <italic><tp:taxon-name><tp:taxon-name-part taxon-name-part-type="genus" reg="Herpyzon">Herpyzon</tp:taxon-name-part></tp:taxon-name></italic> Hübner, 1822 - <xref ref-type="bibr" rid="B12713783">Hübner (1822)</xref> | <italic><tp:taxon-name><tp:taxon-name-part taxon-name-part-type="genus" reg="Lomanaltes">Lomanaltes</tp:taxon-name-part></tp:taxon-name></italic> Grote, 1873 - <xref ref-type="bibr" rid="B12713234">Grote (1873a)</xref> | <italic><tp:taxon-name><tp:taxon-name-part taxon-name-part-type="genus" reg="Macrhypena">Macrhypena</tp:taxon-name-part></tp:taxon-name></italic> Grotte, 1873 - <xref ref-type="bibr" rid="B12713252">Grote (1873c)</xref> | <italic><tp:taxon-name><tp:taxon-name-part taxon-name-part-type="genus" reg="Mathura">Mathura</tp:taxon-name-part></tp:taxon-name></italic> Moore, 1882 -<xref ref-type="bibr" rid="B12713767">Moore (1882)</xref> | <italic><tp:taxon-name><tp:taxon-name-part taxon-name-part-type="genus" reg="Meghypena">Meghypena</tp:taxon-name-part></tp:taxon-name></italic> Grote, 1873 - <xref ref-type="bibr" rid="B12713243">Grote (1873b)</xref> | <italic><tp:taxon-name><tp:taxon-name-part taxon-name-part-type="genus" reg="Nesamiptis">Nesamiptis</tp:taxon-name-part></tp:taxon-name></italic> Meyrick, 1899 - <xref ref-type="bibr" rid="B12713758">Meyrick (1899)</xref> | <italic><tp:taxon-name><tp:taxon-name-part taxon-name-part-type="genus" reg="Ophiuche">Ophiuche</tp:taxon-name-part></tp:taxon-name></italic> Hübner, 1825 - <xref ref-type="bibr" rid="B12734948">Hübner (1825)</xref>| <italic><tp:taxon-name><tp:taxon-name-part taxon-name-part-type="genus" reg="Peliala">Peliala</tp:taxon-name-part></tp:taxon-name></italic> Walker, 1865 - <xref ref-type="bibr" rid="B12713583">Walker (1865)</xref> | <italic><tp:taxon-name><tp:taxon-name-part taxon-name-part-type="genus" reg="Plathypena">Plathypena</tp:taxon-name-part></tp:taxon-name></italic> Grote, 1873 - <xref ref-type="bibr" rid="B12713252">Grote (1873c)</xref> | <italic><tp:taxon-name><tp:taxon-name-part taxon-name-part-type="genus" reg="Placerobela">Placerobela</tp:taxon-name-part></tp:taxon-name></italic> Turner, 1903 -<xref ref-type="bibr" rid="B12713608">Turner (1903)</xref>.</comment></tp:nomenclature-citation></tp:nomenclature-citation-list></tp:nomenclature><tp:treatment-sec sec-type="Notes"><title>Notes</title><p>TS: <italic><tp:taxon-name><tp:taxon-name-part taxon-name-part-type="genus" reg="Phalaena">Phalaena</tp:taxon-name-part><tp:taxon-name-part taxon-name-part-type="species" reg="proboscidalis">proboscidalis</tp:taxon-name-part></tp:taxon-name></italic> Linnaeus, 1758. TL: Europe.</p></tp:treatment-sec><tp:treatment-sec sec-type="Diagnosis"><title>Diagnosis</title><p>Antennae minutely ciliated in male; labial palpi large, roughly scaled, the second segment long and porrect, strongly projected beyond frons; frons with long projected tufts. Thorax ventrally with long hairs. Forewing ground colour greyish, brownish or light blackish; medial fascia distinct with slanted postmedial lines; apex depressed, slightly acute; areole present. Hindwings ground colour yellowish or slightly darker than forewing; areole formed between veins 3 and 4; discal dot present. Male genitalia. Uncus long, hooked. Valva with distinct clavus; costa slightly sclerotised, curved or straight. Aedeagus with a bundle of cornuti on globular vesica. Female genitalia. Papillae analis broad; anterior apophyses often long, more than twice the posterior apophyses. Ostium broad, cup-shaped, without sclerotised appendages; ductus bursae broad and shrunken or slender; corpus bursae large, globular without a signum.</p></tp:treatment-sec><ref-list><ref id="B12713749"><element-citation xmlns:xlink="http://www.w3.org/1999/xlink" publication-type="article" xlink:type="simple"><person-group person-group-type="author"><name name-style="western"><surname>Mabille</surname><given-names>P.</given-names></name></person-group><year>1884</year><article-title>Descriptions de Lépidoptères exotiques</article-title><source>Bulletin ou Comptes Rendus des Séances de la Societe Entomologique de Belgique</source><volume>28</volume><fpage>184</fpage><lpage>191</lpage></element-citation></ref><ref id="B12734939"><element-citation xmlns:xlink="http://www.w3.org/1999/xlink" publication-type="article" xlink:type="simple"><person-group person-group-type="author"><name name-style="western"><surname>Smith</surname><given-names>J. B.</given-names></name></person-group><year>1900</year><article-title>A hundred new moths of the family <tp:taxon-name><tp:taxon-name-part taxon-name-part-type="family">Noctuidae</tp:taxon-name-part></tp:taxon-name></article-title><source>Proceedings of the United States National Museum</source><volume>22</volume><issue>1203</issue><fpage>413</fpage><lpage>495</lpage><pub-id pub-id-type="doi">10.5479/si.00963801.1203.413</pub-id></element-citation></ref><ref id="B12713767"><element-citation xmlns:xlink="http://www.w3.org/1999/xlink" publication-type="book" xlink:type="simple"><person-group person-group-type="author"><name name-style="western"><surname>Moore</surname><given-names>F.</given-names></name></person-group><year>1882</year><source>Descriptions of new Indian lepidopterous insects from the collection of the late Mr W.S. Atkinson.</source><publisher-name>Asiatic Society of Bengal</publisher-name><publisher-loc>Calcutta</publisher-loc></element-citation></ref><ref id="B12713591"><element-citation xmlns:xlink="http://www.w3.org/1999/xlink" publication-type="article" xlink:type="simple"><person-group person-group-type="author"><name name-style="western"><surname>Walker</surname><given-names>F.</given-names></name></person-group><year>1863</year><article-title>Catalogue of the Heterocerous Lepidopterous Insects collected at Sarawak, in Borneo, by Mr A. R. Wallace, with Descriptions of New Species.</article-title><source>Journal of the Proceedings of the Linnean Society of London, Zoology</source><volume>7</volume><issue>27</issue><fpage>160</fpage><lpage>180</lpage><pub-id pub-id-type="doi">10.1111/j.1096-3642.1863.tb02111.x</pub-id></element-citation></ref><ref id="B12734948"><element-citation xmlns:xlink="http://www.w3.org/1999/xlink" publication-type="book" xlink:type="simple"><person-group person-group-type="author"><name name-style="western"><surname>Hübner</surname><given-names>J.</given-names></name></person-group><year>1825</year><source>Verzeichniss bekannter Schmettlinge</source><publisher-name>bey dem Verfasser zu Finden</publisher-name><publisher-loc>Augsburg</publisher-loc></element-citation></ref><ref id="B12713667"><element-citation xmlns:xlink="http://www.w3.org/1999/xlink" publication-type="article" xlink:type="simple"><person-group person-group-type="author"><name name-style="western"><surname>Prout</surname><given-names>M. A.</given-names></name></person-group><year>1927</year><article-title>A list of <tp:taxon-name><tp:taxon-name-part taxon-name-part-type="family">Noctuidae</tp:taxon-name-part></tp:taxon-name> with descriptions of new forms collected in the island of São Thomé by TA Barns</article-title><source>Transactions of the Royal Entomological Society of London</source><volume>75</volume><issue>2</issue><fpage>201</fpage><lpage>232</lpage><pub-id pub-id-type="doi">10.1111/j.1365-2311.1927.tb00072.x</pub-id></element-citation></ref><ref id="B12713261"><element-citation xmlns:xlink="http://www.w3.org/1999/xlink" publication-type="chapter" xlink:type="simple"><person-group person-group-type="author"><name name-style="western"><surname>Guenée</surname><given-names>MA</given-names></name></person-group><year>1854</year><chapter-title>Deltoides et Pyralites</chapter-title><person-group person-group-type="editor"><name name-style="western"><surname>Boisduval</surname><given-names>J. B.A.D.</given-names></name><name name-style="western"><surname>Guenée</surname><given-names>MA</given-names></name></person-group><source>Histoire Naturelle des Insectes. Species Général des Lépidoptéres</source><volume>8</volume><publisher-name>Roret</publisher-name><publisher-loc>Paris</publisher-loc><size units="page">448</size></element-citation></ref><ref id="B12712316"><element-citation xmlns:xlink="http://www.w3.org/1999/xlink" publication-type="book" xlink:type="simple"><person-group person-group-type="author"><name name-style="western"><surname>Billberg</surname><given-names>G. J.</given-names></name></person-group><year>1820</year><source>Enumeratio Insectorum in Museo</source><publisher-name>Typis Gadelianis</publisher-name></element-citation></ref><ref id="B12713390"><element-citation xmlns:xlink="http://www.w3.org/1999/xlink" publication-type="article" xlink:type="simple"><person-group person-group-type="author"><name name-style="western"><surname>Holland</surname><given-names>W. J.</given-names></name></person-group><year>1894</year><article-title>New and undescribed genera and species of West African <tp:taxon-name><tp:taxon-name-part taxon-name-part-type="family">Noctuidae</tp:taxon-name-part></tp:taxon-name></article-title><source>Psyche: A Journal of Entomology</source><volume>7</volume><issue>218-221</issue><fpage>109</fpage><lpage>128</lpage><pub-id pub-id-type="doi">10.1155/1894/93825</pub-id></element-citation></ref><ref id="B12713252"><element-citation xmlns:xlink="http://www.w3.org/1999/xlink" publication-type="article" xlink:type="simple"><person-group person-group-type="author"><name name-style="western"><surname>Grote</surname><given-names>A. R.</given-names></name></person-group><year>1873</year><article-title>Descriptions of North American <tp:taxon-name><tp:taxon-name-part taxon-name-part-type="family">Noctuidae</tp:taxon-name-part></tp:taxon-name></article-title><source>Transactions of the American Entomological Society</source><volume>4</volume><fpage>293</fpage><lpage>310</lpage></element-citation></ref><ref id="B12713783"><element-citation xmlns:xlink="http://www.w3.org/1999/xlink" publication-type="book" xlink:type="simple"><person-group person-group-type="author"><name name-style="western"><surname>Hübner</surname><given-names>J.</given-names></name></person-group><year>1822</year><source>Systematisch-alphabetisches Verzeichniss aller bisher bey den Fürbildungen zur Sammlung europäischer Schmetterlinge: angegebenen Gattungsbenennungen: mit Vormerkung auch augsburgischer Gattungen</source><publisher-name>Bey dem Verfasser zu Finden</publisher-name><publisher-loc>Augsburg</publisher-loc><pub-id pub-id-type="doi">10.5962/bhl.title.48605</pub-id></element-citation></ref><ref id="B12713234"><element-citation xmlns:xlink="http://www.w3.org/1999/xlink" publication-type="article" xlink:type="simple"><person-group person-group-type="author"><name name-style="western"><surname>Grote</surname><given-names>A. R.</given-names></name></person-group><year>1873</year><article-title>Description of new North American moths</article-title><source>Bulletin of the Buffalo Society of Natural Sciences</source><volume>1</volume><fpage>1</fpage><lpage>16</lpage></element-citation></ref><ref id="B12713243"><element-citation xmlns:xlink="http://www.w3.org/1999/xlink" publication-type="article" xlink:type="simple"><person-group person-group-type="author"><name name-style="western"><surname>Grote</surname><given-names>A. R.</given-names></name></person-group><year>1873</year><article-title>Contributions to a knowledge of North American moths</article-title><source>Bulletin of the Buffalo Society of Natural Sciences</source><volume>1</volume><fpage>73</fpage><lpage>94 2</lpage></element-citation></ref><ref id="B12713758"><element-citation xmlns:xlink="http://www.w3.org/1999/xlink" publication-type="article" xlink:type="simple"><person-group person-group-type="author"><name name-style="western"><surname>Meyrick</surname><given-names>E.</given-names></name></person-group><year>1899</year><article-title>Fauna Hawaiiensis or the Zoology of the Sandwich (Hawaiian) Isles</article-title><source>Macrolepidoptera Fauna Hawaiiensis</source><volume>1</volume><issue>2</issue><fpage>123</fpage><lpage>275</lpage></element-citation></ref><ref id="B12713583"><element-citation xmlns:xlink="http://www.w3.org/1999/xlink" publication-type="book" xlink:type="simple"><person-group person-group-type="author"><name name-style="western"><surname>Walker</surname><given-names>F.</given-names></name></person-group><year>1865</year><source>List of the Specimens of Lepidopterous Insects in the Collection of the British Museum</source><volume>33</volume><publisher-name>Edward Newman</publisher-name></element-citation></ref><ref id="B12713608"><element-citation xmlns:xlink="http://www.w3.org/1999/xlink" publication-type="article" xlink:type="simple"><person-group person-group-type="author"><name name-style="western"><surname>Turner</surname><given-names>A. J.</given-names></name></person-group><year>1903</year><article-title>New Australian <tp:taxon-name><tp:taxon-name-part taxon-name-part-type="order">Lepidoptera</tp:taxon-name-part></tp:taxon-name>, with synonymic and other notes</article-title><source>Transactions of the Royal Society of South Australia</source><volume>27</volume><fpage>1</fpage><lpage>26</lpage></element-citation></ref></ref-list></tp:taxon-treatment>
