# Supplementary material for: An updated list of the genus Hypena Schrank (Lepidoptera, Erebidae) from Korea with five additional records to the fauna
Source: Biodivers Data J. 2025 May 2;13:e155581. doi: 10.3897/BDJ.13.e155581 (PMC12065010; doi:10.3897/BDJ.13.e155581)
Supplement: XML Treatment for Hypena tamsi [file BDJ.13.e155581-treatment7.xml]

<!DOCTYPE tp:taxon-treatment
  PUBLIC "-//TaxonX//DTD Taxonomic Treatment Publishing DTD v0 20100105//EN" "tax-treatment-NSO.dtd">
<tp:taxon-treatment xmlns:tp="http://www.plazi.org/taxpub"><tp:treatment-meta><mixed-citation publication-type="journal"><person-group><name><surname>Jin</surname><given-names>Dahee</given-names></name><name><surname>Kim</surname><given-names>Sung-Soo</given-names></name><name><surname>Shin</surname><given-names>Bora</given-names></name><name><surname>Choi</surname><given-names>Sei-Woong</given-names></name></person-group><article-title>An updated list of the genus <italic><tp:taxon-name><tp:taxon-name-part taxon-name-part-type="genus" reg="Hypena">Hypena</tp:taxon-name-part></tp:taxon-name></italic> Schrank (<tp:taxon-name><tp:taxon-name-part taxon-name-part-type="order">Lepidoptera</tp:taxon-name-part></tp:taxon-name>, <tp:taxon-name><tp:taxon-name-part taxon-name-part-type="family">Erebidae</tp:taxon-name-part></tp:taxon-name>) from Korea with five additional records to the fauna</article-title><source>Biodivers Data J</source><day>02</day><month>05</month><year>2025</year><volume>13</volume><pub-id pub-id-type="doi">10.3897/BDJ.13.e155581</pub-id></mixed-citation></tp:treatment-meta><tp:nomenclature><tp:taxon-name>
              <object-id xmlns:xlink="http://www.w3.org/1999/xlink" content-type="arpha" xlink:type="simple">E4435642-7A24-55C4-B7FA-E4772AFC9AF4</object-id>
              <tp:taxon-name-part taxon-name-part-type="genus">Hypena</tp:taxon-name-part>
              <tp:taxon-name-part taxon-name-part-type="species">tamsi</tp:taxon-name-part>
            </tp:taxon-name><tp:taxon-authority>Filipjev, 1927</tp:taxon-authority></tp:nomenclature><tp:treatment-sec sec-type="materials"><title>Materials</title><list list-type="alpha-lower" list-content="occurrences"><list-item><p><bold>Type status:</bold> <named-content xmlns:xlink="http://www.w3.org/1999/xlink" content-type="dwc:typeStatus" xlink:type="simple">Other material</named-content>. <bold>Occurrence:</bold> recordedBy: <named-content xmlns:xlink="http://www.w3.org/1999/xlink" content-type="dwc:recordedBy" xlink:type="simple">Choi, Sei-Woong</named-content>; individualCount: <named-content xmlns:xlink="http://www.w3.org/1999/xlink" content-type="dwc:individualCount" xlink:type="simple">1</named-content>; sex: <named-content xmlns:xlink="http://www.w3.org/1999/xlink" content-type="dwc:sex" xlink:type="simple">male</named-content>; lifeStage: <named-content xmlns:xlink="http://www.w3.org/1999/xlink" content-type="dwc:lifeStage" xlink:type="simple">adult</named-content>; disposition: <named-content xmlns:xlink="http://www.w3.org/1999/xlink" content-type="dwc:disposition" xlink:type="simple">Mokpo National University</named-content>; occurrenceID: <named-content xmlns:xlink="http://www.w3.org/1999/xlink" content-type="dwc:occurrenceID" xlink:type="simple">0C4858A0-A84B-5673-8B99-F9DD9691FB77</named-content>; <bold>Taxon:</bold> scientificName: <named-content xmlns:xlink="http://www.w3.org/1999/xlink" content-type="dwc:scientificName" xlink:type="simple"><italic><tp:taxon-name><tp:taxon-name-part taxon-name-part-type="genus" reg="Hypena">Hypena</tp:taxon-name-part><tp:taxon-name-part taxon-name-part-type="species" reg="tamsi">tamsi</tp:taxon-name-part></tp:taxon-name></italic></named-content>; <bold>Location:</bold> country: <named-content xmlns:xlink="http://www.w3.org/1999/xlink" content-type="dwc:country" xlink:type="simple">South Korea</named-content>; stateProvince: <named-content xmlns:xlink="http://www.w3.org/1999/xlink" content-type="dwc:stateProvince" xlink:type="simple">JB</named-content>; county: <named-content xmlns:xlink="http://www.w3.org/1999/xlink" content-type="dwc:county" xlink:type="simple">Sunchang</named-content>; locality: <named-content xmlns:xlink="http://www.w3.org/1999/xlink" content-type="dwc:locality" xlink:type="simple">Jiseon-ri, Bohheung-myon</named-content>; <bold>Identification:</bold> identifiedBy: <named-content xmlns:xlink="http://www.w3.org/1999/xlink" content-type="dwc:identifiedBy" xlink:type="simple">Sung-Soo Kim</named-content>; dateIdentified: <named-content xmlns:xlink="http://www.w3.org/1999/xlink" content-type="dwc:dateIdentified" xlink:type="simple">2024</named-content>; <bold>Event:</bold> samplingProtocol: <named-content xmlns:xlink="http://www.w3.org/1999/xlink" content-type="dwc:samplingProtocol" xlink:type="simple">Ultraviolet bucket trap</named-content>; samplingEffort: <named-content xmlns:xlink="http://www.w3.org/1999/xlink" content-type="dwc:samplingEffort" xlink:type="simple">6 trapping hours</named-content>; eventDate: <named-content xmlns:xlink="http://www.w3.org/1999/xlink" content-type="dwc:eventDate" xlink:type="simple">5/5/2013</named-content>; <bold>Record Level:</bold> modified: <named-content xmlns:xlink="http://www.w3.org/1999/xlink" content-type="dwc:modified" xlink:type="simple">3/30/2025</named-content>; language: <named-content xmlns:xlink="http://www.w3.org/1999/xlink" content-type="dwc:language" xlink:type="simple">en</named-content>; collectionCode: <named-content xmlns:xlink="http://www.w3.org/1999/xlink" content-type="dwc:collectionCode" xlink:type="simple">Insects</named-content>; basisOfRecord: <named-content xmlns:xlink="http://www.w3.org/1999/xlink" content-type="dwc:basisOfRecord" xlink:type="simple">PreservedSpecimen</named-content></p></list-item></list></tp:treatment-sec><tp:treatment-sec sec-type="Distribution"><title>Distribution</title><p>Korea, Russian Far East.</p></tp:treatment-sec><tp:treatment-sec sec-type="Notes"><title>Notes</title><p>This is the first record for the Korean fauna. The DNA barcode of <italic><tp:taxon-name><tp:taxon-name-part taxon-name-part-type="genus" reg="Hypena">Hypena</tp:taxon-name-part><tp:taxon-name-part taxon-name-part-type="species" reg="tamsi">tamsi</tp:taxon-name-part></tp:taxon-name></italic> was first registered in this study (GenBank accession No. <ext-link xmlns:xlink="http://www.w3.org/1999/xlink" ext-link-type="uri" xlink:href="https://www.ncbi.nlm.nih.gov/nuccore/PV274484" xlink:type="simple">PV274484</ext-link>) and the p-distance with <italic><tp:taxon-name><tp:taxon-name-part taxon-name-part-type="genus" reg="Hypena">H.</tp:taxon-name-part><tp:taxon-name-part taxon-name-part-type="species" reg="pulverulenta">pulverulenta</tp:taxon-name-part></tp:taxon-name></italic> was 10.25%, while the lowest genetic distance of 0.15% was observed with <italic><tp:taxon-name><tp:taxon-name-part taxon-name-part-type="genus" reg="Hypena">H.</tp:taxon-name-part><tp:taxon-name-part taxon-name-part-type="species" reg="proboscidalis">proboscidalis</tp:taxon-name-part></tp:taxon-name></italic> (Figs <xref ref-type="fig" rid="F12784142">2</xref><xref ref-type="fig" rid="F12784148">b</xref>, <xref ref-type="fig" rid="F12784193">7</xref><xref ref-type="fig" rid="F12784202">e</xref>, <xref ref-type="fig" rid="F12784203">f</xref>).</p></tp:treatment-sec><tp:treatment-sec sec-type="Diagnosis"><title>Diagnosis</title><p>Wingspan 35 mm. Antennae filiform with cilia; vertex anFd frons covered with long greyish-brown scales, distal tip ochreous; labial palpi long, covered with greyish-brown scales, second segment straight, more than three times longer than the third segment, third segment with ochreous distal end. Thorax greyish-brown; tegula consisting of long scales and hair-like scales. Forewing greyish-brown with numerous short dark brownish lines; antemedial line dark brown, undulating; postmedial line distinct, dark brownish, slightly curved at costal 2/3; subterminal line weakly undulating. Hindwing paler than forewing, greyish-brown. Abdomen greyish-brown. <bold>Male genitalia</bold>. Uncus long, weakly hooked, apex sharply pointed. Tegumen hood-shaped; tuba analis long; juxta broad, thick hexagon-shape on its side; saccus shallow, semi-rounded. Valva simple, stout, weakly sclerotised; costal margin almost flat, outer 1/4 weakly swollen; sacculus ventral margin medially weakly invaginated; basally a slender division of clavus with a minute process. Aedeagus rod-shaped, anteriorly with dense spicules; vesica large sac-shaped, cornuti a mass of large spines.</p></tp:treatment-sec><tp:treatment-sec><!--Section generated to contain objects referenced in tp:taxon-treatment.--><fig-group id="F12784142" position="float" orientation="portrait"><caption><p>Adults of <italic><tp:taxon-name><tp:taxon-name-part taxon-name-part-type="genus" reg="Hypena">Hypena</tp:taxon-name-part></tp:taxon-name></italic> from Korea.</p></caption><fig id="F12784147" position="float" orientation="portrait"><object-id xmlns:xlink="http://www.w3.org/1999/xlink" content-type="arpha" xlink:type="simple">C8E9D64A-2AC0-5C96-9A90-65063C017F14</object-id><object-id xmlns:xlink="http://www.w3.org/1999/xlink" content-type="doi" xlink:type="simple">10.3897/BDJ.13.e155581.figure2a</object-id><label>Figure 2a.</label><caption><p><italic><tp:taxon-name><tp:taxon-name-part taxon-name-part-type="genus" reg="Hypena">Hypena</tp:taxon-name-part><tp:taxon-name-part taxon-name-part-type="species" reg="proboscidalis">proboscidalis</tp:taxon-name-part></tp:taxon-name></italic>, female;</p></caption><graphic xmlns:xlink="http://www.w3.org/1999/xlink" xlink:href="bdj-13-e155581-g002_a.jpg" xlink:type="simple" position="float" orientation="portrait" id="oo_1295589.JPG"><uri content-type="original_file" xlink:type="simple">https://binary.pensoft.net/fig/1295589</uri></graphic></fig><fig id="F12784148" position="float" orientation="portrait"><object-id xmlns:xlink="http://www.w3.org/1999/xlink" content-type="arpha" xlink:type="simple">CFFFE42B-C4D5-5FE0-A458-7CBC662310A1</object-id><object-id xmlns:xlink="http://www.w3.org/1999/xlink" content-type="doi" xlink:type="simple">10.3897/BDJ.13.e155581.figure2b</object-id><label>Figure 2b.</label><caption><p><italic><tp:taxon-name><tp:taxon-name-part taxon-name-part-type="genus" reg="Hypena">Hypena</tp:taxon-name-part><tp:taxon-name-part taxon-name-part-type="species" reg="tamsi">tamsi</tp:taxon-name-part></tp:taxon-name></italic>, male;</p></caption><graphic xmlns:xlink="http://www.w3.org/1999/xlink" xlink:href="bdj-13-e155581-g002_b.jpg" xlink:type="simple" position="float" orientation="portrait" id="oo_1295590.JPG"><uri content-type="original_file" xlink:type="simple">https://binary.pensoft.net/fig/1295590</uri></graphic></fig><fig id="F12784149" position="float" orientation="portrait"><object-id xmlns:xlink="http://www.w3.org/1999/xlink" content-type="arpha" xlink:type="simple">6724591E-9FB3-59AF-81A7-8C917404EE63</object-id><object-id xmlns:xlink="http://www.w3.org/1999/xlink" content-type="doi" xlink:type="simple">10.3897/BDJ.13.e155581.figure2c</object-id><label>Figure 2c.</label><caption><p><italic><tp:taxon-name><tp:taxon-name-part taxon-name-part-type="genus" reg="Hypena">Hypena</tp:taxon-name-part><tp:taxon-name-part taxon-name-part-type="species" reg="strigulatus">strigulatus</tp:taxon-name-part></tp:taxon-name></italic>, male;</p></caption><graphic xmlns:xlink="http://www.w3.org/1999/xlink" xlink:href="bdj-13-e155581-g002_c.jpg" xlink:type="simple" position="float" orientation="portrait" id="oo_1295591.JPG"><uri content-type="original_file" xlink:type="simple">https://binary.pensoft.net/fig/1295591</uri></graphic></fig><fig id="F12784150" position="float" orientation="portrait"><object-id xmlns:xlink="http://www.w3.org/1999/xlink" content-type="arpha" xlink:type="simple">F5C8131D-3CBB-5ECB-A0AA-8A87B058A571</object-id><object-id xmlns:xlink="http://www.w3.org/1999/xlink" content-type="doi" xlink:type="simple">10.3897/BDJ.13.e155581.figure2d</object-id><label>Figure 2d.</label><caption><p><italic><tp:taxon-name><tp:taxon-name-part taxon-name-part-type="genus" reg="Hypena">Hypena</tp:taxon-name-part><tp:taxon-name-part taxon-name-part-type="species" reg="conspersalis">conspersalis</tp:taxon-name-part></tp:taxon-name></italic>, male;</p></caption><graphic xmlns:xlink="http://www.w3.org/1999/xlink" xlink:href="bdj-13-e155581-g002_d.jpg" xlink:type="simple" position="float" orientation="portrait" id="oo_1295592.JPG"><uri content-type="original_file" xlink:type="simple">https://binary.pensoft.net/fig/1295592</uri></graphic></fig><fig id="F12784151" position="float" orientation="portrait"><object-id xmlns:xlink="http://www.w3.org/1999/xlink" content-type="arpha" xlink:type="simple">73C9CA2E-8039-5ED4-978A-6156C3D05FF6</object-id><object-id xmlns:xlink="http://www.w3.org/1999/xlink" content-type="doi" xlink:type="simple">10.3897/BDJ.13.e155581.figure2e</object-id><label>Figure 2e.</label><caption><p><italic><tp:taxon-name><tp:taxon-name-part taxon-name-part-type="genus" reg="Hypena">Hypena</tp:taxon-name-part><tp:taxon-name-part taxon-name-part-type="species" reg="sinuosa">sinuosa</tp:taxon-name-part></tp:taxon-name></italic>, female;</p></caption><graphic xmlns:xlink="http://www.w3.org/1999/xlink" xlink:href="bdj-13-e155581-g002_e.jpg" xlink:type="simple" position="float" orientation="portrait" id="oo_1295593.JPG"><uri content-type="original_file" xlink:type="simple">https://binary.pensoft.net/fig/1295593</uri></graphic></fig><fig id="F12784152" position="float" orientation="portrait"><object-id xmlns:xlink="http://www.w3.org/1999/xlink" content-type="arpha" xlink:type="simple">77818A1B-6638-53EA-AFB2-1FDB4B7B5592</object-id><object-id xmlns:xlink="http://www.w3.org/1999/xlink" content-type="doi" xlink:type="simple">10.3897/BDJ.13.e155581.figure2f</object-id><label>Figure 2f.</label><caption><p><italic><tp:taxon-name><tp:taxon-name-part taxon-name-part-type="genus" reg="Hypena">Hypena</tp:taxon-name-part><tp:taxon-name-part taxon-name-part-type="species" reg="occata">occata</tp:taxon-name-part></tp:taxon-name></italic>, male.</p></caption><graphic xmlns:xlink="http://www.w3.org/1999/xlink" xlink:href="bdj-13-e155581-g002_f.jpg" xlink:type="simple" position="float" orientation="portrait" id="oo_1295594.JPG"><uri content-type="original_file" xlink:type="simple">https://binary.pensoft.net/fig/1295594</uri></graphic></fig></fig-group><fig id="F12784148" position="float" orientation="portrait"><object-id xmlns:xlink="http://www.w3.org/1999/xlink" content-type="arpha" xlink:type="simple">CFFFE42B-C4D5-5FE0-A458-7CBC662310A1</object-id><object-id xmlns:xlink="http://www.w3.org/1999/xlink" content-type="doi" xlink:type="simple">10.3897/BDJ.13.e155581.figure2b</object-id><label>Figure 2b.</label><caption><p><italic><tp:taxon-name><tp:taxon-name-part taxon-name-part-type="genus" reg="Hypena">Hypena</tp:taxon-name-part><tp:taxon-name-part taxon-name-part-type="species" reg="tamsi">tamsi</tp:taxon-name-part></tp:taxon-name></italic>, male;</p></caption><graphic xmlns:xlink="http://www.w3.org/1999/xlink" xlink:href="bdj-13-e155581-g002_b.jpg" xlink:type="simple" position="float" orientation="portrait" id="oo_1295590.JPG"><uri content-type="original_file" xlink:type="simple">https://binary.pensoft.net/fig/1295590</uri></graphic></fig><fig-group id="F12784193" position="float" orientation="portrait"><caption><p>Male genitalia of <italic><tp:taxon-name><tp:taxon-name-part taxon-name-part-type="genus" reg="Hypena">Hypena</tp:taxon-name-part></tp:taxon-name></italic> from Korea.</p></caption><fig id="F12784198" position="float" orientation="portrait"><object-id xmlns:xlink="http://www.w3.org/1999/xlink" content-type="arpha" xlink:type="simple">1FE11ED4-C787-5742-B2E8-3C4A180656C8</object-id><object-id xmlns:xlink="http://www.w3.org/1999/xlink" content-type="doi" xlink:type="simple">10.3897/BDJ.13.e155581.figure7a</object-id><label>Figure 7a.</label><caption><p><italic><tp:taxon-name><tp:taxon-name-part taxon-name-part-type="genus" reg="Hypena">Hypena</tp:taxon-name-part><tp:taxon-name-part taxon-name-part-type="species" reg="sagitta">sagitta</tp:taxon-name-part></tp:taxon-name></italic>, male genital capsule;</p></caption><graphic xmlns:xlink="http://www.w3.org/1999/xlink" xlink:href="bdj-13-e155581-g007_a.jpg" xlink:type="simple" position="float" orientation="portrait" id="oo_1295620.jpg"><uri content-type="original_file" xlink:type="simple">https://binary.pensoft.net/fig/1295620</uri></graphic></fig><fig id="F12784199" position="float" orientation="portrait"><object-id xmlns:xlink="http://www.w3.org/1999/xlink" content-type="arpha" xlink:type="simple">912EF508-CFED-533F-AB25-255207ACAF99</object-id><object-id xmlns:xlink="http://www.w3.org/1999/xlink" content-type="doi" xlink:type="simple">10.3897/BDJ.13.e155581.figure7b</object-id><label>Figure 7b.</label><caption><p><italic><tp:taxon-name><tp:taxon-name-part taxon-name-part-type="genus" reg="Hypena">Hypena</tp:taxon-name-part><tp:taxon-name-part taxon-name-part-type="species" reg="sagitta">sagitta</tp:taxon-name-part></tp:taxon-name></italic>, aedeagus;</p></caption><graphic xmlns:xlink="http://www.w3.org/1999/xlink" xlink:href="bdj-13-e155581-g007_b.jpg" xlink:type="simple" position="float" orientation="portrait" id="oo_1295621.jpg"><uri content-type="original_file" xlink:type="simple">https://binary.pensoft.net/fig/1295621</uri></graphic></fig><fig id="F12784200" position="float" orientation="portrait"><object-id xmlns:xlink="http://www.w3.org/1999/xlink" content-type="arpha" xlink:type="simple">1009C29F-A99A-56B0-8C7F-C76106755B98</object-id><object-id xmlns:xlink="http://www.w3.org/1999/xlink" content-type="doi" xlink:type="simple">10.3897/BDJ.13.e155581.figure7c</object-id><label>Figure 7c.</label><caption><p><italic><tp:taxon-name><tp:taxon-name-part taxon-name-part-type="genus" reg="Hypena">Hypena</tp:taxon-name-part><tp:taxon-name-part taxon-name-part-type="species" reg="proboscidalis">proboscidalis</tp:taxon-name-part></tp:taxon-name></italic>, male genital capsule;</p></caption><graphic xmlns:xlink="http://www.w3.org/1999/xlink" xlink:href="bdj-13-e155581-g007_c.jpg" xlink:type="simple" position="float" orientation="portrait" id="oo_1295622.jpg"><uri content-type="original_file" xlink:type="simple">https://binary.pensoft.net/fig/1295622</uri></graphic></fig><fig id="F12784201" position="float" orientation="portrait"><object-id xmlns:xlink="http://www.w3.org/1999/xlink" content-type="arpha" xlink:type="simple">D436E6E3-CDA8-5E6B-8F57-20A3797B5F46</object-id><object-id xmlns:xlink="http://www.w3.org/1999/xlink" content-type="doi" xlink:type="simple">10.3897/BDJ.13.e155581.figure7d</object-id><label>Figure 7d.</label><caption><p><italic><tp:taxon-name><tp:taxon-name-part taxon-name-part-type="genus" reg="Hypena">Hypena</tp:taxon-name-part><tp:taxon-name-part taxon-name-part-type="species" reg="proboscidalis">proboscidalis</tp:taxon-name-part></tp:taxon-name></italic>, aedeagus;</p></caption><graphic xmlns:xlink="http://www.w3.org/1999/xlink" xlink:href="bdj-13-e155581-g007_d.jpg" xlink:type="simple" position="float" orientation="portrait" id="oo_1295623.jpg"><uri content-type="original_file" xlink:type="simple">https://binary.pensoft.net/fig/1295623</uri></graphic></fig><fig id="F12784202" position="float" orientation="portrait"><object-id xmlns:xlink="http://www.w3.org/1999/xlink" content-type="arpha" xlink:type="simple">ABB68FE3-B08D-5E09-A5D9-2A29E0C1C698</object-id><object-id xmlns:xlink="http://www.w3.org/1999/xlink" content-type="doi" xlink:type="simple">10.3897/BDJ.13.e155581.figure7e</object-id><label>Figure 7e.</label><caption><p><italic><tp:taxon-name><tp:taxon-name-part taxon-name-part-type="genus" reg="Hypena">Hypena</tp:taxon-name-part><tp:taxon-name-part taxon-name-part-type="species" reg="tamsi">tamsi</tp:taxon-name-part></tp:taxon-name></italic>, male genital capsule;</p></caption><graphic xmlns:xlink="http://www.w3.org/1999/xlink" xlink:href="bdj-13-e155581-g007_e.jpg" xlink:type="simple" position="float" orientation="portrait" id="oo_1295624.jpg"><uri content-type="original_file" xlink:type="simple">https://binary.pensoft.net/fig/1295624</uri></graphic></fig><fig id="F12784203" position="float" orientation="portrait"><object-id xmlns:xlink="http://www.w3.org/1999/xlink" content-type="arpha" xlink:type="simple">CA7E05D2-1094-575C-A81A-2A0F922FFE27</object-id><object-id xmlns:xlink="http://www.w3.org/1999/xlink" content-type="doi" xlink:type="simple">10.3897/BDJ.13.e155581.figure7f</object-id><label>Figure 7f.</label><caption><p><italic><tp:taxon-name><tp:taxon-name-part taxon-name-part-type="genus" reg="Hypena">Hypena</tp:taxon-name-part><tp:taxon-name-part taxon-name-part-type="species" reg="tamsi">tamsi</tp:taxon-name-part></tp:taxon-name></italic>, aedeagus.</p></caption><graphic xmlns:xlink="http://www.w3.org/1999/xlink" xlink:href="bdj-13-e155581-g007_f.jpg" xlink:type="simple" position="float" orientation="portrait" id="oo_1295625.jpg"><uri content-type="original_file" xlink:type="simple">https://binary.pensoft.net/fig/1295625</uri></graphic></fig></fig-group><fig id="F12784202" position="float" orientation="portrait"><object-id xmlns:xlink="http://www.w3.org/1999/xlink" content-type="arpha" xlink:type="simple">ABB68FE3-B08D-5E09-A5D9-2A29E0C1C698</object-id><object-id xmlns:xlink="http://www.w3.org/1999/xlink" content-type="doi" xlink:type="simple">10.3897/BDJ.13.e155581.figure7e</object-id><label>Figure 7e.</label><caption><p><italic><tp:taxon-name><tp:taxon-name-part taxon-name-part-type="genus" reg="Hypena">Hypena</tp:taxon-name-part><tp:taxon-name-part taxon-name-part-type="species" reg="tamsi">tamsi</tp:taxon-name-part></tp:taxon-name></italic>, male genital capsule;</p></caption><graphic xmlns:xlink="http://www.w3.org/1999/xlink" xlink:href="bdj-13-e155581-g007_e.jpg" xlink:type="simple" position="float" orientation="portrait" id="oo_1295624.jpg"><uri content-type="original_file" xlink:type="simple">https://binary.pensoft.net/fig/1295624</uri></graphic></fig><fig id="F12784203" position="float" orientation="portrait"><object-id xmlns:xlink="http://www.w3.org/1999/xlink" content-type="arpha" xlink:type="simple">CA7E05D2-1094-575C-A81A-2A0F922FFE27</object-id><object-id xmlns:xlink="http://www.w3.org/1999/xlink" content-type="doi" xlink:type="simple">10.3897/BDJ.13.e155581.figure7f</object-id><label>Figure 7f.</label><caption><p><italic><tp:taxon-name><tp:taxon-name-part taxon-name-part-type="genus" reg="Hypena">Hypena</tp:taxon-name-part><tp:taxon-name-part taxon-name-part-type="species" reg="tamsi">tamsi</tp:taxon-name-part></tp:taxon-name></italic>, aedeagus.</p></caption><graphic xmlns:xlink="http://www.w3.org/1999/xlink" xlink:href="bdj-13-e155581-g007_f.jpg" xlink:type="simple" position="float" orientation="portrait" id="oo_1295625.jpg"><uri content-type="original_file" xlink:type="simple">https://binary.pensoft.net/fig/1295625</uri></graphic></fig></tp:treatment-sec></tp:taxon-treatment>
