# Supplementary material for: An updated list of the genus Hypena Schrank (Lepidoptera, Erebidae) from Korea with five additional records to the fauna
Source: Biodivers Data J. 2025 May 2;13:e155581. doi: 10.3897/BDJ.13.e155581 (PMC12065010; doi:10.3897/BDJ.13.e155581)
Supplement: XML Treatment for Hypena furva [file BDJ.13.e155581-treatment9.xml]

<!DOCTYPE tp:taxon-treatment
  PUBLIC "-//TaxonX//DTD Taxonomic Treatment Publishing DTD v0 20100105//EN" "tax-treatment-NSO.dtd">
<tp:taxon-treatment xmlns:tp="http://www.plazi.org/taxpub"><tp:treatment-meta><mixed-citation publication-type="journal"><person-group><name><surname>Jin</surname><given-names>Dahee</given-names></name><name><surname>Kim</surname><given-names>Sung-Soo</given-names></name><name><surname>Shin</surname><given-names>Bora</given-names></name><name><surname>Choi</surname><given-names>Sei-Woong</given-names></name></person-group><article-title>An updated list of the genus <italic><tp:taxon-name><tp:taxon-name-part taxon-name-part-type="genus" reg="Hypena">Hypena</tp:taxon-name-part></tp:taxon-name></italic> Schrank (<tp:taxon-name><tp:taxon-name-part taxon-name-part-type="order">Lepidoptera</tp:taxon-name-part></tp:taxon-name>, <tp:taxon-name><tp:taxon-name-part taxon-name-part-type="family">Erebidae</tp:taxon-name-part></tp:taxon-name>) from Korea with five additional records to the fauna</article-title><source>Biodivers Data J</source><day>02</day><month>05</month><year>2025</year><volume>13</volume><pub-id pub-id-type="doi">10.3897/BDJ.13.e155581</pub-id></mixed-citation></tp:treatment-meta><tp:nomenclature><tp:taxon-name>
              <object-id xmlns:xlink="http://www.w3.org/1999/xlink" content-type="arpha" xlink:type="simple">9DB41C80-A7B6-5A62-A579-245BD5AF4BE5</object-id>
              <tp:taxon-name-part taxon-name-part-type="genus">Hypena</tp:taxon-name-part>
              <tp:taxon-name-part taxon-name-part-type="species">furva</tp:taxon-name-part>
            </tp:taxon-name><tp:taxon-authority>Wileman, 1911</tp:taxon-authority></tp:nomenclature><tp:treatment-sec sec-type="Distribution"><title>Distribution</title><p>Korea, Japan, Taiwan.</p></tp:treatment-sec><tp:treatment-sec sec-type="Notes"><title>Notes</title><p><xref ref-type="bibr" rid="B12734922">Leech (1889)</xref> was the first to document this species in Korea. Although <xref ref-type="bibr" rid="B12713449">Kononenko et al. (1998)</xref> did not examine this species, <xref ref-type="bibr" rid="B12734931">Kononenko and Han (2007)</xref> provided an illustration of the female genitalia of a specimen collected from Okcheon, Chungbuk.</p></tp:treatment-sec><ref-list><ref id="B12734922"><element-citation xmlns:xlink="http://www.w3.org/1999/xlink" publication-type="article" xlink:type="simple"><person-group person-group-type="author"><name name-style="western"><surname>Leech</surname><given-names>J. H.</given-names></name></person-group><year>1889</year><article-title>New species of Deltoids and <tp:taxon-name><tp:taxon-name-part taxon-name-part-type="above-genus">Pyrales</tp:taxon-name-part></tp:taxon-name> from Corea, North China, and Japan</article-title><source>The Entomologist</source><volume>22</volume><issue>310</issue><fpage>62</fpage><lpage>71</lpage></element-citation></ref><ref id="B12713449"><element-citation xmlns:xlink="http://www.w3.org/1999/xlink" publication-type="book" xlink:type="simple"><person-group person-group-type="author"><name name-style="western"><surname>Kononenko</surname><given-names>V. S.</given-names></name><name name-style="western"><surname>Ahn</surname><given-names>S. B.</given-names></name><name name-style="western"><surname>Lonkay</surname><given-names>L.</given-names></name></person-group><year>1998</year><source>Illustrated Catalogue of <tp:taxon-name><tp:taxon-name-part taxon-name-part-type="family">Noctuidae</tp:taxon-name-part></tp:taxon-name> in Korea (<tp:taxon-name><tp:taxon-name-part taxon-name-part-type="order">Lepidoptera</tp:taxon-name-part></tp:taxon-name></source><publisher-name>Korea Research Institute of Bioscience and Biotechnology &amp; Center for Insect</publisher-name><publisher-loc>Daejeon</publisher-loc></element-citation></ref><ref id="B12734931"><element-citation xmlns:xlink="http://www.w3.org/1999/xlink" publication-type="book" xlink:type="simple"><person-group person-group-type="author"><name name-style="western"><surname>Kononenko</surname><given-names>V. S.</given-names></name><name name-style="western"><surname>Han</surname><given-names>H. L.</given-names></name></person-group><year>2007</year><source>Atlas genitalia of <tp:taxon-name><tp:taxon-name-part taxon-name-part-type="family">Noctuidae</tp:taxon-name-part></tp:taxon-name> in Korea (<tp:taxon-name><tp:taxon-name-part taxon-name-part-type="order">Lepidoptera</tp:taxon-name-part></tp:taxon-name>)</source><publisher-name>Korea National Arboretum &amp; Center for Insect Systematics Korea</publisher-name><size units="page">461</size></element-citation></ref></ref-list></tp:taxon-treatment>
