# Supplementary material for: An updated list of the genus Hypena Schrank (Lepidoptera, Erebidae) from Korea with five additional records to the fauna
Source: Biodivers Data J. 2025 May 2;13:e155581. doi: 10.3897/BDJ.13.e155581 (PMC12065010; doi:10.3897/BDJ.13.e155581)
Supplement: XML Treatment for Hypena subcyanea [file BDJ.13.e155581-treatment14.xml]

<!DOCTYPE tp:taxon-treatment
  PUBLIC "-//TaxonX//DTD Taxonomic Treatment Publishing DTD v0 20100105//EN" "tax-treatment-NSO.dtd">
<tp:taxon-treatment xmlns:tp="http://www.plazi.org/taxpub"><tp:treatment-meta><mixed-citation publication-type="journal"><person-group><name><surname>Jin</surname><given-names>Dahee</given-names></name><name><surname>Kim</surname><given-names>Sung-Soo</given-names></name><name><surname>Shin</surname><given-names>Bora</given-names></name><name><surname>Choi</surname><given-names>Sei-Woong</given-names></name></person-group><article-title>An updated list of the genus <italic><tp:taxon-name><tp:taxon-name-part taxon-name-part-type="genus" reg="Hypena">Hypena</tp:taxon-name-part></tp:taxon-name></italic> Schrank (<tp:taxon-name><tp:taxon-name-part taxon-name-part-type="order">Lepidoptera</tp:taxon-name-part></tp:taxon-name>, <tp:taxon-name><tp:taxon-name-part taxon-name-part-type="family">Erebidae</tp:taxon-name-part></tp:taxon-name>) from Korea with five additional records to the fauna</article-title><source>Biodivers Data J</source><day>02</day><month>05</month><year>2025</year><volume>13</volume><pub-id pub-id-type="doi">10.3897/BDJ.13.e155581</pub-id></mixed-citation></tp:treatment-meta><tp:nomenclature><tp:taxon-name>
              <object-id xmlns:xlink="http://www.w3.org/1999/xlink" content-type="arpha" xlink:type="simple">A735EDCC-C099-5EFB-AB8F-E57DD0FE3ED7</object-id>
              <tp:taxon-name-part taxon-name-part-type="genus">Hypena</tp:taxon-name-part>
              <tp:taxon-name-part taxon-name-part-type="species">subcyanea</tp:taxon-name-part>
            </tp:taxon-name><tp:taxon-authority>Butler, 1880</tp:taxon-authority></tp:nomenclature><tp:treatment-sec sec-type="materials"><title>Materials</title><list list-type="alpha-lower" list-content="occurrences"><list-item><p><bold>Type status:</bold> <named-content xmlns:xlink="http://www.w3.org/1999/xlink" content-type="dwc:typeStatus" xlink:type="simple">Other material</named-content>. <bold>Occurrence:</bold> recordedBy: <named-content xmlns:xlink="http://www.w3.org/1999/xlink" content-type="dwc:recordedBy" xlink:type="simple">Choi, Sei-Woong</named-content>; individualCount: <named-content xmlns:xlink="http://www.w3.org/1999/xlink" content-type="dwc:individualCount" xlink:type="simple">1</named-content>; sex: <named-content xmlns:xlink="http://www.w3.org/1999/xlink" content-type="dwc:sex" xlink:type="simple">male</named-content>; lifeStage: <named-content xmlns:xlink="http://www.w3.org/1999/xlink" content-type="dwc:lifeStage" xlink:type="simple">adult</named-content>; disposition: <named-content xmlns:xlink="http://www.w3.org/1999/xlink" content-type="dwc:disposition" xlink:type="simple">Mokpo National University</named-content>; occurrenceID: <named-content xmlns:xlink="http://www.w3.org/1999/xlink" content-type="dwc:occurrenceID" xlink:type="simple">1F662305-8128-5E13-BC9D-B3A7572E8E35</named-content>; <bold>Taxon:</bold> scientificName: <named-content xmlns:xlink="http://www.w3.org/1999/xlink" content-type="dwc:scientificName" xlink:type="simple"><italic><tp:taxon-name><tp:taxon-name-part taxon-name-part-type="genus" reg="Hypena">Hypena</tp:taxon-name-part><tp:taxon-name-part taxon-name-part-type="species" reg="subcyanea">subcyanea</tp:taxon-name-part></tp:taxon-name></italic></named-content>; <bold>Location:</bold> country: <named-content xmlns:xlink="http://www.w3.org/1999/xlink" content-type="dwc:country" xlink:type="simple">South Korea</named-content>; stateProvince: <named-content xmlns:xlink="http://www.w3.org/1999/xlink" content-type="dwc:stateProvince" xlink:type="simple">GN</named-content>; county: <named-content xmlns:xlink="http://www.w3.org/1999/xlink" content-type="dwc:county" xlink:type="simple">Sacheon</named-content>; locality: <named-content xmlns:xlink="http://www.w3.org/1999/xlink" content-type="dwc:locality" xlink:type="simple">Seojeong-ri, Gonyang-myeon</named-content>; <bold>Identification:</bold> identifiedBy: <named-content xmlns:xlink="http://www.w3.org/1999/xlink" content-type="dwc:identifiedBy" xlink:type="simple">Sung-Soo Kim</named-content>; dateIdentified: <named-content xmlns:xlink="http://www.w3.org/1999/xlink" content-type="dwc:dateIdentified" xlink:type="simple">2024</named-content>; <bold>Event:</bold> samplingProtocol: <named-content xmlns:xlink="http://www.w3.org/1999/xlink" content-type="dwc:samplingProtocol" xlink:type="simple">Ultraviolet bucket trap</named-content>; samplingEffort: <named-content xmlns:xlink="http://www.w3.org/1999/xlink" content-type="dwc:samplingEffort" xlink:type="simple">6 trapping hours</named-content>; eventDate: <named-content xmlns:xlink="http://www.w3.org/1999/xlink" content-type="dwc:eventDate" xlink:type="simple">10/3/2023</named-content>; <bold>Record Level:</bold> modified: <named-content xmlns:xlink="http://www.w3.org/1999/xlink" content-type="dwc:modified" xlink:type="simple">3/30/2025</named-content>; language: <named-content xmlns:xlink="http://www.w3.org/1999/xlink" content-type="dwc:language" xlink:type="simple">en</named-content>; collectionCode: <named-content xmlns:xlink="http://www.w3.org/1999/xlink" content-type="dwc:collectionCode" xlink:type="simple">Insects</named-content>; basisOfRecord: <named-content xmlns:xlink="http://www.w3.org/1999/xlink" content-type="dwc:basisOfRecord" xlink:type="simple">PreservedSpecimen</named-content></p></list-item><list-item><p><bold>Type status:</bold> <named-content xmlns:xlink="http://www.w3.org/1999/xlink" content-type="dwc:typeStatus" xlink:type="simple">Other material</named-content>. <bold>Occurrence:</bold> recordedBy: <named-content xmlns:xlink="http://www.w3.org/1999/xlink" content-type="dwc:recordedBy" xlink:type="simple">Choi, Sei-Woong</named-content>; individualCount: <named-content xmlns:xlink="http://www.w3.org/1999/xlink" content-type="dwc:individualCount" xlink:type="simple">1</named-content>; sex: <named-content xmlns:xlink="http://www.w3.org/1999/xlink" content-type="dwc:sex" xlink:type="simple">male</named-content>; lifeStage: <named-content xmlns:xlink="http://www.w3.org/1999/xlink" content-type="dwc:lifeStage" xlink:type="simple">adult</named-content>; disposition: <named-content xmlns:xlink="http://www.w3.org/1999/xlink" content-type="dwc:disposition" xlink:type="simple">Mokpo National University</named-content>; occurrenceID: <named-content xmlns:xlink="http://www.w3.org/1999/xlink" content-type="dwc:occurrenceID" xlink:type="simple">00F32366-3725-5BF1-927A-ABD1ABEB7D63</named-content>; <bold>Taxon:</bold> scientificName: <named-content xmlns:xlink="http://www.w3.org/1999/xlink" content-type="dwc:scientificName" xlink:type="simple"><italic><tp:taxon-name><tp:taxon-name-part taxon-name-part-type="genus" reg="Hypena">Hypena</tp:taxon-name-part><tp:taxon-name-part taxon-name-part-type="species" reg="subcyanea">subcyanea</tp:taxon-name-part></tp:taxon-name></italic></named-content>; <bold>Location:</bold> country: <named-content xmlns:xlink="http://www.w3.org/1999/xlink" content-type="dwc:country" xlink:type="simple">South Korea</named-content>; stateProvince: <named-content xmlns:xlink="http://www.w3.org/1999/xlink" content-type="dwc:stateProvince" xlink:type="simple">GN</named-content>; county: <named-content xmlns:xlink="http://www.w3.org/1999/xlink" content-type="dwc:county" xlink:type="simple">Geoje</named-content>; locality: <named-content xmlns:xlink="http://www.w3.org/1999/xlink" content-type="dwc:locality" xlink:type="simple">Gucheon-ri, Dongbu-myeon</named-content>; <bold>Identification:</bold> identifiedBy: <named-content xmlns:xlink="http://www.w3.org/1999/xlink" content-type="dwc:identifiedBy" xlink:type="simple">Sung-Soo Kim</named-content>; dateIdentified: <named-content xmlns:xlink="http://www.w3.org/1999/xlink" content-type="dwc:dateIdentified" xlink:type="simple">2024</named-content>; <bold>Event:</bold> samplingProtocol: <named-content xmlns:xlink="http://www.w3.org/1999/xlink" content-type="dwc:samplingProtocol" xlink:type="simple">Ultraviolet bucket trap</named-content>; samplingEffort: <named-content xmlns:xlink="http://www.w3.org/1999/xlink" content-type="dwc:samplingEffort" xlink:type="simple">6 trapping hours</named-content>; eventDate: <named-content xmlns:xlink="http://www.w3.org/1999/xlink" content-type="dwc:eventDate" xlink:type="simple">9/25/2012</named-content>; <bold>Record Level:</bold> modified: <named-content xmlns:xlink="http://www.w3.org/1999/xlink" content-type="dwc:modified" xlink:type="simple">3/30/2025</named-content>; language: <named-content xmlns:xlink="http://www.w3.org/1999/xlink" content-type="dwc:language" xlink:type="simple">en</named-content>; collectionCode: <named-content xmlns:xlink="http://www.w3.org/1999/xlink" content-type="dwc:collectionCode" xlink:type="simple">Insects</named-content>; basisOfRecord: <named-content xmlns:xlink="http://www.w3.org/1999/xlink" content-type="dwc:basisOfRecord" xlink:type="simple">PreservedSpecimen</named-content></p></list-item><list-item><p><bold>Type status:</bold> <named-content xmlns:xlink="http://www.w3.org/1999/xlink" content-type="dwc:typeStatus" xlink:type="simple">Other material</named-content>. <bold>Occurrence:</bold> recordedBy: <named-content xmlns:xlink="http://www.w3.org/1999/xlink" content-type="dwc:recordedBy" xlink:type="simple">Choi, Sei-Woong</named-content>; individualCount: <named-content xmlns:xlink="http://www.w3.org/1999/xlink" content-type="dwc:individualCount" xlink:type="simple">1</named-content>; sex: <named-content xmlns:xlink="http://www.w3.org/1999/xlink" content-type="dwc:sex" xlink:type="simple">male</named-content>; lifeStage: <named-content xmlns:xlink="http://www.w3.org/1999/xlink" content-type="dwc:lifeStage" xlink:type="simple">adult</named-content>; disposition: <named-content xmlns:xlink="http://www.w3.org/1999/xlink" content-type="dwc:disposition" xlink:type="simple">Mokpo National University</named-content>; occurrenceID: <named-content xmlns:xlink="http://www.w3.org/1999/xlink" content-type="dwc:occurrenceID" xlink:type="simple">868366BC-BC93-527C-ACE7-53A4094C6E29</named-content>; <bold>Taxon:</bold> scientificName: <named-content xmlns:xlink="http://www.w3.org/1999/xlink" content-type="dwc:scientificName" xlink:type="simple"><italic><tp:taxon-name><tp:taxon-name-part taxon-name-part-type="genus" reg="Hypena">Hypena</tp:taxon-name-part><tp:taxon-name-part taxon-name-part-type="species" reg="subcyanea">subcyanea</tp:taxon-name-part></tp:taxon-name></italic></named-content>; <bold>Location:</bold> country: <named-content xmlns:xlink="http://www.w3.org/1999/xlink" content-type="dwc:country" xlink:type="simple">South Korea</named-content>; stateProvince: <named-content xmlns:xlink="http://www.w3.org/1999/xlink" content-type="dwc:stateProvince" xlink:type="simple">JN</named-content>; county: <named-content xmlns:xlink="http://www.w3.org/1999/xlink" content-type="dwc:county" xlink:type="simple">Yeosu</named-content>; locality: <named-content xmlns:xlink="http://www.w3.org/1999/xlink" content-type="dwc:locality" xlink:type="simple">Yulchon-myeon</named-content>; <bold>Identification:</bold> identifiedBy: <named-content xmlns:xlink="http://www.w3.org/1999/xlink" content-type="dwc:identifiedBy" xlink:type="simple">Sung-Soo Kim</named-content>; dateIdentified: <named-content xmlns:xlink="http://www.w3.org/1999/xlink" content-type="dwc:dateIdentified" xlink:type="simple">2024</named-content>; <bold>Event:</bold> samplingProtocol: <named-content xmlns:xlink="http://www.w3.org/1999/xlink" content-type="dwc:samplingProtocol" xlink:type="simple">Ultraviolet bucket trap</named-content>; samplingEffort: <named-content xmlns:xlink="http://www.w3.org/1999/xlink" content-type="dwc:samplingEffort" xlink:type="simple">6 trapping hours</named-content>; eventDate: <named-content xmlns:xlink="http://www.w3.org/1999/xlink" content-type="dwc:eventDate" xlink:type="simple">9/28/2022</named-content>; <bold>Record Level:</bold> modified: <named-content xmlns:xlink="http://www.w3.org/1999/xlink" content-type="dwc:modified" xlink:type="simple">3/30/2025</named-content>; language: <named-content xmlns:xlink="http://www.w3.org/1999/xlink" content-type="dwc:language" xlink:type="simple">en</named-content>; collectionCode: <named-content xmlns:xlink="http://www.w3.org/1999/xlink" content-type="dwc:collectionCode" xlink:type="simple">Insects</named-content>; basisOfRecord: <named-content xmlns:xlink="http://www.w3.org/1999/xlink" content-type="dwc:basisOfRecord" xlink:type="simple">PreservedSpecimen</named-content></p></list-item></list></tp:treatment-sec><tp:treatment-sec sec-type="Distribution"><title>Distribution</title><p>Korea, Japan, Taiwan.</p></tp:treatment-sec><tp:treatment-sec sec-type="Notes"><title>Notes</title><p><xref ref-type="bibr" rid="B12734922">Leech (1889)</xref> and <xref ref-type="bibr" rid="B12713731">Leech (1900)</xref> recorded this species from Wonsan (Gensan), North Korea. Based on the specimens examined in this study, the first record of the species is ambiguous (Fig. <xref ref-type="fig" rid="F12784153">3</xref><xref ref-type="fig" rid="F12784160">c</xref>).</p></tp:treatment-sec><tp:treatment-sec><!--Section generated to contain objects referenced in tp:taxon-treatment.--><fig-group id="F12784153" position="float" orientation="portrait"><caption><p>Adults of <italic><tp:taxon-name><tp:taxon-name-part taxon-name-part-type="genus" reg="Hypena">Hypena</tp:taxon-name-part></tp:taxon-name></italic> from Korea.</p></caption><fig id="F12784158" position="float" orientation="portrait"><object-id xmlns:xlink="http://www.w3.org/1999/xlink" content-type="arpha" xlink:type="simple">CA0B4169-3980-5F09-949E-89460204964D</object-id><object-id xmlns:xlink="http://www.w3.org/1999/xlink" content-type="doi" xlink:type="simple">10.3897/BDJ.13.e155581.figure3a</object-id><label>Figure 3a.</label><caption><p><italic><tp:taxon-name><tp:taxon-name-part taxon-name-part-type="genus" reg="Hypena">Hypena</tp:taxon-name-part><tp:taxon-name-part taxon-name-part-type="species" reg="occata">occata</tp:taxon-name-part></tp:taxon-name></italic>, female;</p></caption><graphic xmlns:xlink="http://www.w3.org/1999/xlink" xlink:href="bdj-13-e155581-g003_a.jpg" xlink:type="simple" position="float" orientation="portrait" id="oo_1295595.JPG"><uri content-type="original_file" xlink:type="simple">https://binary.pensoft.net/fig/1295595</uri></graphic></fig><fig id="F12784159" position="float" orientation="portrait"><object-id xmlns:xlink="http://www.w3.org/1999/xlink" content-type="arpha" xlink:type="simple">48685F84-C2EC-5F08-8ABA-8351640AE83E</object-id><object-id xmlns:xlink="http://www.w3.org/1999/xlink" content-type="doi" xlink:type="simple">10.3897/BDJ.13.e155581.figure3b</object-id><label>Figure 3b.</label><caption><p><italic><tp:taxon-name><tp:taxon-name-part taxon-name-part-type="genus" reg="Hypena">Hypena</tp:taxon-name-part><tp:taxon-name-part taxon-name-part-type="species" reg="indicatalis">indicatalis</tp:taxon-name-part></tp:taxon-name></italic>, male;</p></caption><graphic xmlns:xlink="http://www.w3.org/1999/xlink" xlink:href="bdj-13-e155581-g003_b.jpg" xlink:type="simple" position="float" orientation="portrait" id="oo_1295596.JPG"><uri content-type="original_file" xlink:type="simple">https://binary.pensoft.net/fig/1295596</uri></graphic></fig><fig id="F12784160" position="float" orientation="portrait"><object-id xmlns:xlink="http://www.w3.org/1999/xlink" content-type="arpha" xlink:type="simple">CC58F0FA-F98C-5434-94A9-7B8F80D44979</object-id><object-id xmlns:xlink="http://www.w3.org/1999/xlink" content-type="doi" xlink:type="simple">10.3897/BDJ.13.e155581.figure3c</object-id><label>Figure 3c.</label><caption><p><italic><tp:taxon-name><tp:taxon-name-part taxon-name-part-type="genus" reg="Hypena">Hypena</tp:taxon-name-part><tp:taxon-name-part taxon-name-part-type="species" reg="subcyanea">subcyanea</tp:taxon-name-part></tp:taxon-name></italic>, male;</p></caption><graphic xmlns:xlink="http://www.w3.org/1999/xlink" xlink:href="bdj-13-e155581-g003_c.jpg" xlink:type="simple" position="float" orientation="portrait" id="oo_1295597.JPG"><uri content-type="original_file" xlink:type="simple">https://binary.pensoft.net/fig/1295597</uri></graphic></fig><fig id="F12784161" position="float" orientation="portrait"><object-id xmlns:xlink="http://www.w3.org/1999/xlink" content-type="arpha" xlink:type="simple">078799B4-A293-57DF-A148-F64CAD1031D1</object-id><object-id xmlns:xlink="http://www.w3.org/1999/xlink" content-type="doi" xlink:type="simple">10.3897/BDJ.13.e155581.figure3d</object-id><label>Figure 3d.</label><caption><p><italic><tp:taxon-name><tp:taxon-name-part taxon-name-part-type="genus" reg="Hypena">Hypena</tp:taxon-name-part><tp:taxon-name-part taxon-name-part-type="species" reg="obacerralis">obacerralis</tp:taxon-name-part></tp:taxon-name></italic>, male;</p></caption><graphic xmlns:xlink="http://www.w3.org/1999/xlink" xlink:href="bdj-13-e155581-g003_d.jpg" xlink:type="simple" position="float" orientation="portrait" id="oo_1295598.JPG"><uri content-type="original_file" xlink:type="simple">https://binary.pensoft.net/fig/1295598</uri></graphic></fig><fig id="F12784162" position="float" orientation="portrait"><object-id xmlns:xlink="http://www.w3.org/1999/xlink" content-type="arpha" xlink:type="simple">832F308C-D536-58A3-93AD-53FB6DDAE076</object-id><object-id xmlns:xlink="http://www.w3.org/1999/xlink" content-type="doi" xlink:type="simple">10.3897/BDJ.13.e155581.figure3e</object-id><label>Figure 3e.</label><caption><p><italic><tp:taxon-name><tp:taxon-name-part taxon-name-part-type="genus" reg="Hypena">Hypena</tp:taxon-name-part><tp:taxon-name-part taxon-name-part-type="species" reg="tristalis">tristalis</tp:taxon-name-part></tp:taxon-name></italic>, female;</p></caption><graphic xmlns:xlink="http://www.w3.org/1999/xlink" xlink:href="bdj-13-e155581-g003_e.jpg" xlink:type="simple" position="float" orientation="portrait" id="oo_1295599.JPG"><uri content-type="original_file" xlink:type="simple">https://binary.pensoft.net/fig/1295599</uri></graphic></fig><fig id="F12784163" position="float" orientation="portrait"><object-id xmlns:xlink="http://www.w3.org/1999/xlink" content-type="arpha" xlink:type="simple">DD5E779B-03F5-5FBF-BA58-95A7619C82C6</object-id><object-id xmlns:xlink="http://www.w3.org/1999/xlink" content-type="doi" xlink:type="simple">10.3897/BDJ.13.e155581.figure3f</object-id><label>Figure 3f.</label><caption><p><italic><tp:taxon-name><tp:taxon-name-part taxon-name-part-type="genus" reg="Hypena">Hypena</tp:taxon-name-part><tp:taxon-name-part taxon-name-part-type="species" reg="narratalis">narratalis</tp:taxon-name-part></tp:taxon-name></italic>, female.</p></caption><graphic xmlns:xlink="http://www.w3.org/1999/xlink" xlink:href="bdj-13-e155581-g003_f.jpg" xlink:type="simple" position="float" orientation="portrait" id="oo_1295600.JPG"><uri content-type="original_file" xlink:type="simple">https://binary.pensoft.net/fig/1295600</uri></graphic></fig></fig-group><fig id="F12784160" position="float" orientation="portrait"><object-id xmlns:xlink="http://www.w3.org/1999/xlink" content-type="arpha" xlink:type="simple">CC58F0FA-F98C-5434-94A9-7B8F80D44979</object-id><object-id xmlns:xlink="http://www.w3.org/1999/xlink" content-type="doi" xlink:type="simple">10.3897/BDJ.13.e155581.figure3c</object-id><label>Figure 3c.</label><caption><p><italic><tp:taxon-name><tp:taxon-name-part taxon-name-part-type="genus" reg="Hypena">Hypena</tp:taxon-name-part><tp:taxon-name-part taxon-name-part-type="species" reg="subcyanea">subcyanea</tp:taxon-name-part></tp:taxon-name></italic>, male;</p></caption><graphic xmlns:xlink="http://www.w3.org/1999/xlink" xlink:href="bdj-13-e155581-g003_c.jpg" xlink:type="simple" position="float" orientation="portrait" id="oo_1295597.JPG"><uri content-type="original_file" xlink:type="simple">https://binary.pensoft.net/fig/1295597</uri></graphic></fig></tp:treatment-sec><ref-list><ref id="B12734922"><element-citation xmlns:xlink="http://www.w3.org/1999/xlink" publication-type="article" xlink:type="simple"><person-group person-group-type="author"><name name-style="western"><surname>Leech</surname><given-names>J. H.</given-names></name></person-group><year>1889</year><article-title>New species of Deltoids and <tp:taxon-name><tp:taxon-name-part taxon-name-part-type="above-genus">Pyrales</tp:taxon-name-part></tp:taxon-name> from Corea, North China, and Japan</article-title><source>The Entomologist</source><volume>22</volume><issue>310</issue><fpage>62</fpage><lpage>71</lpage></element-citation></ref><ref id="B12713731"><element-citation xmlns:xlink="http://www.w3.org/1999/xlink" publication-type="article" xlink:type="simple"><person-group person-group-type="author"><name name-style="western"><surname>Leech</surname><given-names>J. H.</given-names></name></person-group><year>1900</year><article-title><tp:taxon-name><tp:taxon-name-part taxon-name-part-type="order">Lepidoptera</tp:taxon-name-part></tp:taxon-name> <tp:taxon-name><tp:taxon-name-part taxon-name-part-type="suborder">Heterocera</tp:taxon-name-part></tp:taxon-name> from Northern China, Japan, and Corea</article-title><source>Transactions of the Royal Entomological Society of London</source><volume>48</volume><issue>4</issue><fpage>511</fpage><lpage>664</lpage><pub-id pub-id-type="doi">10.1111/j.1365-2311.1900.tb02720.x</pub-id></element-citation></ref></ref-list></tp:taxon-treatment>
