# Supplementary material for: An updated list of the genus Hypena Schrank (Lepidoptera, Erebidae) from Korea with five additional records to the fauna
Source: Biodivers Data J. 2025 May 2;13:e155581. doi: 10.3897/BDJ.13.e155581 (PMC12065010; doi:10.3897/BDJ.13.e155581)
Supplement: XML Treatment for Hypena obacerralis [file BDJ.13.e155581-treatment15.xml]

<!DOCTYPE tp:taxon-treatment
  PUBLIC "-//TaxonX//DTD Taxonomic Treatment Publishing DTD v0 20100105//EN" "tax-treatment-NSO.dtd">
<tp:taxon-treatment xmlns:tp="http://www.plazi.org/taxpub"><tp:treatment-meta><mixed-citation publication-type="journal"><person-group><name><surname>Jin</surname><given-names>Dahee</given-names></name><name><surname>Kim</surname><given-names>Sung-Soo</given-names></name><name><surname>Shin</surname><given-names>Bora</given-names></name><name><surname>Choi</surname><given-names>Sei-Woong</given-names></name></person-group><article-title>An updated list of the genus <italic><tp:taxon-name><tp:taxon-name-part taxon-name-part-type="genus" reg="Hypena">Hypena</tp:taxon-name-part></tp:taxon-name></italic> Schrank (<tp:taxon-name><tp:taxon-name-part taxon-name-part-type="order">Lepidoptera</tp:taxon-name-part></tp:taxon-name>, <tp:taxon-name><tp:taxon-name-part taxon-name-part-type="family">Erebidae</tp:taxon-name-part></tp:taxon-name>) from Korea with five additional records to the fauna</article-title><source>Biodivers Data J</source><day>02</day><month>05</month><year>2025</year><volume>13</volume><pub-id pub-id-type="doi">10.3897/BDJ.13.e155581</pub-id></mixed-citation></tp:treatment-meta><tp:nomenclature><tp:taxon-name>
              <object-id xmlns:xlink="http://www.w3.org/1999/xlink" content-type="arpha" xlink:type="simple">0D6A873E-30DC-568C-B003-937015A1095B</object-id>
              <tp:taxon-name-part taxon-name-part-type="genus">Hypena</tp:taxon-name-part>
              <tp:taxon-name-part taxon-name-part-type="species">obacerralis</tp:taxon-name-part>
              <object-id xmlns:xlink="http://www.w3.org/1999/xlink" content-type="zoobank" xlink:type="simple" object-id-type="ZooBank">urn:lsid:zoobank.org:act:A4417862-62F2-433B-BCC9-E677576FF1C9</object-id>
            </tp:taxon-name><tp:taxon-authority>Walker, 1859</tp:taxon-authority><tp:nomenclature-citation-list><tp:nomenclature-citation><tp:taxon-name>
                  <tp:taxon-name-part taxon-name-part-type="genus" reg="Hypena">Hypena</tp:taxon-name-part>
                  <tp:taxon-name-part taxon-name-part-type="species" reg="longipalpis">longipalpis</tp:taxon-name-part>
                </tp:taxon-name><comment> Guenée, 1862 - <xref ref-type="bibr" rid="B12784089">Guenée (1862)</xref> | <italic><tp:taxon-name><tp:taxon-name-part taxon-name-part-type="genus" reg="Hypena">Hypena</tp:taxon-name-part><tp:taxon-name-part taxon-name-part-type="species" reg="ferriscitalis">ferriscitalis</tp:taxon-name-part></tp:taxon-name></italic> Walker, 1866 -<xref ref-type="bibr" rid="B12784097">Walker (1866)</xref> | <italic><tp:taxon-name><tp:taxon-name-part taxon-name-part-type="genus" reg="Hypena">Hypena</tp:taxon-name-part><tp:taxon-name-part taxon-name-part-type="species" reg="comes">comes</tp:taxon-name-part></tp:taxon-name></italic> Butler, 1882 - <xref ref-type="bibr" rid="B12784113">Butler (1882)</xref> | <italic><tp:taxon-name><tp:taxon-name-part taxon-name-part-type="genus" reg="Hypena">Hypena</tp:taxon-name-part><tp:taxon-name-part taxon-name-part-type="species" reg="sordida">sordida</tp:taxon-name-part></tp:taxon-name></italic> Rothschild, 1921 - <xref ref-type="bibr" rid="B12784122">Rothschild (1921)</xref>.</comment></tp:nomenclature-citation></tp:nomenclature-citation-list></tp:nomenclature><tp:treatment-sec sec-type="Distribution"><title>Distribution</title><p>Korea, Middle East and South Asia (India, Sri Lanka, Malaysia), Australia, Africa.</p></tp:treatment-sec><tp:treatment-sec sec-type="Notes"><title>Notes</title><p>This is the first record for the Korean fauna. The DNA barcode of <italic><tp:taxon-name><tp:taxon-name-part taxon-name-part-type="genus" reg="Hypena">Hypena</tp:taxon-name-part><tp:taxon-name-part taxon-name-part-type="species" reg="obacerralis">obacerralis</tp:taxon-name-part></tp:taxon-name></italic> was first registered in this study (GenBank accession No. <ext-link xmlns:xlink="http://www.w3.org/1999/xlink" ext-link-type="uri" xlink:href="https://www.ncbi.nlm.nih.gov/nuccore/PV274486" xlink:type="simple">PV274486</ext-link>) and the p-distance with <italic><tp:taxon-name><tp:taxon-name-part taxon-name-part-type="genus" reg="Hypena">H.</tp:taxon-name-part><tp:taxon-name-part taxon-name-part-type="species" reg="zilla">zilla</tp:taxon-name-part></tp:taxon-name></italic> was 9.32%, while the lowest genetic distance of 7.39% was observed with <italic><tp:taxon-name><tp:taxon-name-part taxon-name-part-type="genus" reg="Hypena">H.</tp:taxon-name-part><tp:taxon-name-part taxon-name-part-type="species" reg="obesalis">obesalis</tp:taxon-name-part></tp:taxon-name></italic> (Figs <xref ref-type="fig" rid="F12784153">3</xref><xref ref-type="fig" rid="F12784161">d</xref>, <xref ref-type="fig" rid="F12784215">9</xref>).</p></tp:treatment-sec><tp:treatment-sec sec-type="Diagnosis"><title>Diagnosis</title><p>Wingspan 24 mm. Antennae filiform; vertex and frons narrow, greyish-brown, covered with long erected scales; labial palpi dark brown, covered with erected scales on dorsal and ventral surfaces, second segment two times longer than the third segment. Thorax greyish-brown; tegula consisting of long scales and hair-like scales. Forewing ground colour greyish-brown; antemedial and postmedial lines reddish-brown, parallel, strongly oblique. Hindwing greyish-brown, without medial lines; veins distinct with dark greyish-brown. <bold>Male genitalia.</bold> Uncus long, tapering, apex strongly sclerotised, pointed. Tegumen hood-shaped; tuba analis long; saccus short, semi-rounded. Valva simple, weakly sclerotised, medially expanded; costa basally strongly sclerotised, dorsal margin medially strongly swollen; sacculus dorsally with a strongly swollen medial process and a nipple-shaped distal process, ventral margin weakly swollen; basally a relatively thin division of clavus. Aedeagus long, rod-shaped, anteriorly with dense spicules; vesica large, tubular, cornuti a patch of spines.</p></tp:treatment-sec><tp:treatment-sec><!--Section generated to contain objects referenced in tp:taxon-treatment.--><fig-group id="F12784153" position="float" orientation="portrait"><caption><p>Adults of <italic><tp:taxon-name><tp:taxon-name-part taxon-name-part-type="genus" reg="Hypena">Hypena</tp:taxon-name-part></tp:taxon-name></italic> from Korea.</p></caption><fig id="F12784158" position="float" orientation="portrait"><object-id xmlns:xlink="http://www.w3.org/1999/xlink" content-type="arpha" xlink:type="simple">CA0B4169-3980-5F09-949E-89460204964D</object-id><object-id xmlns:xlink="http://www.w3.org/1999/xlink" content-type="doi" xlink:type="simple">10.3897/BDJ.13.e155581.figure3a</object-id><label>Figure 3a.</label><caption><p><italic><tp:taxon-name><tp:taxon-name-part taxon-name-part-type="genus" reg="Hypena">Hypena</tp:taxon-name-part><tp:taxon-name-part taxon-name-part-type="species" reg="occata">occata</tp:taxon-name-part></tp:taxon-name></italic>, female;</p></caption><graphic xmlns:xlink="http://www.w3.org/1999/xlink" xlink:href="bdj-13-e155581-g003_a.jpg" xlink:type="simple" position="float" orientation="portrait" id="oo_1295595.JPG"><uri content-type="original_file" xlink:type="simple">https://binary.pensoft.net/fig/1295595</uri></graphic></fig><fig id="F12784159" position="float" orientation="portrait"><object-id xmlns:xlink="http://www.w3.org/1999/xlink" content-type="arpha" xlink:type="simple">48685F84-C2EC-5F08-8ABA-8351640AE83E</object-id><object-id xmlns:xlink="http://www.w3.org/1999/xlink" content-type="doi" xlink:type="simple">10.3897/BDJ.13.e155581.figure3b</object-id><label>Figure 3b.</label><caption><p><italic><tp:taxon-name><tp:taxon-name-part taxon-name-part-type="genus" reg="Hypena">Hypena</tp:taxon-name-part><tp:taxon-name-part taxon-name-part-type="species" reg="indicatalis">indicatalis</tp:taxon-name-part></tp:taxon-name></italic>, male;</p></caption><graphic xmlns:xlink="http://www.w3.org/1999/xlink" xlink:href="bdj-13-e155581-g003_b.jpg" xlink:type="simple" position="float" orientation="portrait" id="oo_1295596.JPG"><uri content-type="original_file" xlink:type="simple">https://binary.pensoft.net/fig/1295596</uri></graphic></fig><fig id="F12784160" position="float" orientation="portrait"><object-id xmlns:xlink="http://www.w3.org/1999/xlink" content-type="arpha" xlink:type="simple">CC58F0FA-F98C-5434-94A9-7B8F80D44979</object-id><object-id xmlns:xlink="http://www.w3.org/1999/xlink" content-type="doi" xlink:type="simple">10.3897/BDJ.13.e155581.figure3c</object-id><label>Figure 3c.</label><caption><p><italic><tp:taxon-name><tp:taxon-name-part taxon-name-part-type="genus" reg="Hypena">Hypena</tp:taxon-name-part><tp:taxon-name-part taxon-name-part-type="species" reg="subcyanea">subcyanea</tp:taxon-name-part></tp:taxon-name></italic>, male;</p></caption><graphic xmlns:xlink="http://www.w3.org/1999/xlink" xlink:href="bdj-13-e155581-g003_c.jpg" xlink:type="simple" position="float" orientation="portrait" id="oo_1295597.JPG"><uri content-type="original_file" xlink:type="simple">https://binary.pensoft.net/fig/1295597</uri></graphic></fig><fig id="F12784161" position="float" orientation="portrait"><object-id xmlns:xlink="http://www.w3.org/1999/xlink" content-type="arpha" xlink:type="simple">078799B4-A293-57DF-A148-F64CAD1031D1</object-id><object-id xmlns:xlink="http://www.w3.org/1999/xlink" content-type="doi" xlink:type="simple">10.3897/BDJ.13.e155581.figure3d</object-id><label>Figure 3d.</label><caption><p><italic><tp:taxon-name><tp:taxon-name-part taxon-name-part-type="genus" reg="Hypena">Hypena</tp:taxon-name-part><tp:taxon-name-part taxon-name-part-type="species" reg="obacerralis">obacerralis</tp:taxon-name-part></tp:taxon-name></italic>, male;</p></caption><graphic xmlns:xlink="http://www.w3.org/1999/xlink" xlink:href="bdj-13-e155581-g003_d.jpg" xlink:type="simple" position="float" orientation="portrait" id="oo_1295598.JPG"><uri content-type="original_file" xlink:type="simple">https://binary.pensoft.net/fig/1295598</uri></graphic></fig><fig id="F12784162" position="float" orientation="portrait"><object-id xmlns:xlink="http://www.w3.org/1999/xlink" content-type="arpha" xlink:type="simple">832F308C-D536-58A3-93AD-53FB6DDAE076</object-id><object-id xmlns:xlink="http://www.w3.org/1999/xlink" content-type="doi" xlink:type="simple">10.3897/BDJ.13.e155581.figure3e</object-id><label>Figure 3e.</label><caption><p><italic><tp:taxon-name><tp:taxon-name-part taxon-name-part-type="genus" reg="Hypena">Hypena</tp:taxon-name-part><tp:taxon-name-part taxon-name-part-type="species" reg="tristalis">tristalis</tp:taxon-name-part></tp:taxon-name></italic>, female;</p></caption><graphic xmlns:xlink="http://www.w3.org/1999/xlink" xlink:href="bdj-13-e155581-g003_e.jpg" xlink:type="simple" position="float" orientation="portrait" id="oo_1295599.JPG"><uri content-type="original_file" xlink:type="simple">https://binary.pensoft.net/fig/1295599</uri></graphic></fig><fig id="F12784163" position="float" orientation="portrait"><object-id xmlns:xlink="http://www.w3.org/1999/xlink" content-type="arpha" xlink:type="simple">DD5E779B-03F5-5FBF-BA58-95A7619C82C6</object-id><object-id xmlns:xlink="http://www.w3.org/1999/xlink" content-type="doi" xlink:type="simple">10.3897/BDJ.13.e155581.figure3f</object-id><label>Figure 3f.</label><caption><p><italic><tp:taxon-name><tp:taxon-name-part taxon-name-part-type="genus" reg="Hypena">Hypena</tp:taxon-name-part><tp:taxon-name-part taxon-name-part-type="species" reg="narratalis">narratalis</tp:taxon-name-part></tp:taxon-name></italic>, female.</p></caption><graphic xmlns:xlink="http://www.w3.org/1999/xlink" xlink:href="bdj-13-e155581-g003_f.jpg" xlink:type="simple" position="float" orientation="portrait" id="oo_1295600.JPG"><uri content-type="original_file" xlink:type="simple">https://binary.pensoft.net/fig/1295600</uri></graphic></fig></fig-group><fig id="F12784161" position="float" orientation="portrait"><object-id xmlns:xlink="http://www.w3.org/1999/xlink" content-type="arpha" xlink:type="simple">078799B4-A293-57DF-A148-F64CAD1031D1</object-id><object-id xmlns:xlink="http://www.w3.org/1999/xlink" content-type="doi" xlink:type="simple">10.3897/BDJ.13.e155581.figure3d</object-id><label>Figure 3d.</label><caption><p><italic><tp:taxon-name><tp:taxon-name-part taxon-name-part-type="genus" reg="Hypena">Hypena</tp:taxon-name-part><tp:taxon-name-part taxon-name-part-type="species" reg="obacerralis">obacerralis</tp:taxon-name-part></tp:taxon-name></italic>, male;</p></caption><graphic xmlns:xlink="http://www.w3.org/1999/xlink" xlink:href="bdj-13-e155581-g003_d.jpg" xlink:type="simple" position="float" orientation="portrait" id="oo_1295598.JPG"><uri content-type="original_file" xlink:type="simple">https://binary.pensoft.net/fig/1295598</uri></graphic></fig><fig-group id="F12784215" position="float" orientation="portrait"><caption><p>Male genitalia of <italic><tp:taxon-name><tp:taxon-name-part taxon-name-part-type="genus" reg="Hypena">Hypena</tp:taxon-name-part><tp:taxon-name-part taxon-name-part-type="species" reg="obacerralis">obacerralis</tp:taxon-name-part></tp:taxon-name></italic> from Korea.</p></caption><fig id="F12784220" position="float" orientation="portrait"><object-id xmlns:xlink="http://www.w3.org/1999/xlink" content-type="arpha" xlink:type="simple">651B0E2C-54F8-54D8-82AC-DD5B91DC3BB1</object-id><object-id xmlns:xlink="http://www.w3.org/1999/xlink" content-type="doi" xlink:type="simple">10.3897/BDJ.13.e155581.figure9a</object-id><label>Figure 9a.</label><caption><p>Male genital capsule;</p></caption><graphic xmlns:xlink="http://www.w3.org/1999/xlink" xlink:href="bdj-13-e155581-g009_a.jpg" xlink:type="simple" position="float" orientation="portrait" id="oo_1295632.jpg"><uri content-type="original_file" xlink:type="simple">https://binary.pensoft.net/fig/1295632</uri></graphic></fig><fig id="F12784221" position="float" orientation="portrait"><object-id xmlns:xlink="http://www.w3.org/1999/xlink" content-type="arpha" xlink:type="simple">D50EAA95-E527-5646-BCCC-8E05F4EF489A</object-id><object-id xmlns:xlink="http://www.w3.org/1999/xlink" content-type="doi" xlink:type="simple">10.3897/BDJ.13.e155581.figure9b</object-id><label>Figure 9b.</label><caption><p>Aedeagus.</p></caption><graphic xmlns:xlink="http://www.w3.org/1999/xlink" xlink:href="bdj-13-e155581-g009_b.jpg" xlink:type="simple" position="float" orientation="portrait" id="oo_1295633.jpg"><uri content-type="original_file" xlink:type="simple">https://binary.pensoft.net/fig/1295633</uri></graphic></fig></fig-group></tp:treatment-sec><ref-list><ref id="B12784089"><element-citation xmlns:xlink="http://www.w3.org/1999/xlink" publication-type="book" xlink:type="simple"><person-group person-group-type="author"><name name-style="western"><surname>Guenée</surname><given-names>M. A.</given-names></name></person-group><year>1862</year><source>Notes sur l’Île de la Réunion (Bourbon). Annex G. Lépidoptéres.</source><publisher-name>Dentu</publisher-name><publisher-loc>Paris</publisher-loc><size units="page">72</size></element-citation></ref><ref id="B12784097"><element-citation xmlns:xlink="http://www.w3.org/1999/xlink" publication-type="book" xlink:type="simple"><person-group person-group-type="author"><name name-style="western"><surname>Walker</surname><given-names>F.</given-names></name></person-group><year>1866</year><source>List of the Specimens of Lepidopterous Insects in the Collection of the British Museum</source><volume>34</volume><publisher-name>Edward Newman</publisher-name><publisher-loc>London</publisher-loc></element-citation></ref><ref id="B12784113"><element-citation xmlns:xlink="http://www.w3.org/1999/xlink" publication-type="article" xlink:type="simple"><person-group person-group-type="author"><name name-style="western"><surname>Butler</surname><given-names>A. G.</given-names></name></person-group><year>1882</year><article-title>Descriptions of new species of <tp:taxon-name><tp:taxon-name-part taxon-name-part-type="order">Lepidoptera</tp:taxon-name-part></tp:taxon-name>, chiefly from Duke-of-York Island and Great Britain</article-title><source>Annals and Magazine of Natural History</source><volume>5</volume><issue>10</issue><fpage>226</fpage><lpage>238</lpage><pub-id pub-id-type="doi">10.1080/00222938209459698</pub-id></element-citation></ref><ref id="B12784122"><element-citation xmlns:xlink="http://www.w3.org/1999/xlink" publication-type="article" xlink:type="simple"><person-group person-group-type="author"><name name-style="western"><surname>Rothschild</surname><given-names>W.</given-names></name></person-group><year>1921</year><article-title>Captain Angus Buchanan's Air expedition. V. <tp:taxon-name><tp:taxon-name-part taxon-name-part-type="order">Lepidoptera</tp:taxon-name-part></tp:taxon-name> collected in Northern Nigeria and the southern Sahara in 1919-1920</article-title><source>Novitates Zoologicae</source><volume>28</volume><fpage>142</fpage><lpage>17</lpage></element-citation></ref></ref-list></tp:taxon-treatment>
