# Supplementary material for: An updated list of the genus Hypena Schrank (Lepidoptera, Erebidae) from Korea with five additional records to the fauna
Source: Biodivers Data J. 2025 May 2;13:e155581. doi: 10.3897/BDJ.13.e155581 (PMC12065010; doi:10.3897/BDJ.13.e155581)
Supplement: XML Treatment for Hypena narratalis [file BDJ.13.e155581-treatment17.xml]

<!DOCTYPE tp:taxon-treatment
  PUBLIC "-//TaxonX//DTD Taxonomic Treatment Publishing DTD v0 20100105//EN" "tax-treatment-NSO.dtd">
<tp:taxon-treatment xmlns:tp="http://www.plazi.org/taxpub"><tp:treatment-meta><mixed-citation publication-type="journal"><person-group><name><surname>Jin</surname><given-names>Dahee</given-names></name><name><surname>Kim</surname><given-names>Sung-Soo</given-names></name><name><surname>Shin</surname><given-names>Bora</given-names></name><name><surname>Choi</surname><given-names>Sei-Woong</given-names></name></person-group><article-title>An updated list of the genus <italic><tp:taxon-name><tp:taxon-name-part taxon-name-part-type="genus" reg="Hypena">Hypena</tp:taxon-name-part></tp:taxon-name></italic> Schrank (<tp:taxon-name><tp:taxon-name-part taxon-name-part-type="order">Lepidoptera</tp:taxon-name-part></tp:taxon-name>, <tp:taxon-name><tp:taxon-name-part taxon-name-part-type="family">Erebidae</tp:taxon-name-part></tp:taxon-name>) from Korea with five additional records to the fauna</article-title><source>Biodivers Data J</source><day>02</day><month>05</month><year>2025</year><volume>13</volume><pub-id pub-id-type="doi">10.3897/BDJ.13.e155581</pub-id></mixed-citation></tp:treatment-meta><tp:nomenclature><tp:taxon-name>
              <object-id xmlns:xlink="http://www.w3.org/1999/xlink" content-type="arpha" xlink:type="simple">46E1783D-15C4-5D37-AABF-2E4F2C5CE155</object-id>
              <tp:taxon-name-part taxon-name-part-type="genus">Hypena</tp:taxon-name-part>
              <tp:taxon-name-part taxon-name-part-type="species">narratalis</tp:taxon-name-part>
            </tp:taxon-name><tp:taxon-authority>Walker, 1859</tp:taxon-authority></tp:nomenclature><tp:treatment-sec sec-type="materials"><title>Materials</title><list list-type="alpha-lower" list-content="occurrences"><list-item><p><bold>Type status:</bold> <named-content xmlns:xlink="http://www.w3.org/1999/xlink" content-type="dwc:typeStatus" xlink:type="simple">Other material</named-content>. <bold>Occurrence:</bold> recordedBy: <named-content xmlns:xlink="http://www.w3.org/1999/xlink" content-type="dwc:recordedBy" xlink:type="simple">Choi, Sei-Woong</named-content>; individualCount: <named-content xmlns:xlink="http://www.w3.org/1999/xlink" content-type="dwc:individualCount" xlink:type="simple">1</named-content>; sex: <named-content xmlns:xlink="http://www.w3.org/1999/xlink" content-type="dwc:sex" xlink:type="simple">male</named-content>; lifeStage: <named-content xmlns:xlink="http://www.w3.org/1999/xlink" content-type="dwc:lifeStage" xlink:type="simple">adult</named-content>; disposition: <named-content xmlns:xlink="http://www.w3.org/1999/xlink" content-type="dwc:disposition" xlink:type="simple">Mokpo National University</named-content>; occurrenceID: <named-content xmlns:xlink="http://www.w3.org/1999/xlink" content-type="dwc:occurrenceID" xlink:type="simple">A3109A78-BC30-5F8E-B9B5-63E15ED8DCD1</named-content>; <bold>Taxon:</bold> scientificName: <named-content xmlns:xlink="http://www.w3.org/1999/xlink" content-type="dwc:scientificName" xlink:type="simple"><italic><tp:taxon-name><tp:taxon-name-part taxon-name-part-type="genus" reg="Hypena">Hypena</tp:taxon-name-part><tp:taxon-name-part taxon-name-part-type="species" reg="narratalis">narratalis</tp:taxon-name-part></tp:taxon-name></italic></named-content>; <bold>Location:</bold> country: <named-content xmlns:xlink="http://www.w3.org/1999/xlink" content-type="dwc:country" xlink:type="simple">South Korea</named-content>; stateProvince: <named-content xmlns:xlink="http://www.w3.org/1999/xlink" content-type="dwc:stateProvince" xlink:type="simple">GW</named-content>; county: <named-content xmlns:xlink="http://www.w3.org/1999/xlink" content-type="dwc:county" xlink:type="simple">Pyungchang</named-content>; locality: <named-content xmlns:xlink="http://www.w3.org/1999/xlink" content-type="dwc:locality" xlink:type="simple">Mt. Jungangsan,Daewha-myeon</named-content>; <bold>Identification:</bold> identifiedBy: <named-content xmlns:xlink="http://www.w3.org/1999/xlink" content-type="dwc:identifiedBy" xlink:type="simple">Sung-Soo Kim</named-content>; dateIdentified: <named-content xmlns:xlink="http://www.w3.org/1999/xlink" content-type="dwc:dateIdentified" xlink:type="simple">2024</named-content>; <bold>Event:</bold> samplingProtocol: <named-content xmlns:xlink="http://www.w3.org/1999/xlink" content-type="dwc:samplingProtocol" xlink:type="simple">Ultraviolet bucket trap</named-content>; samplingEffort: <named-content xmlns:xlink="http://www.w3.org/1999/xlink" content-type="dwc:samplingEffort" xlink:type="simple">6 trapping hours</named-content>; eventDate: <named-content xmlns:xlink="http://www.w3.org/1999/xlink" content-type="dwc:eventDate" xlink:type="simple">6/13/2012</named-content>; <bold>Record Level:</bold> modified: <named-content xmlns:xlink="http://www.w3.org/1999/xlink" content-type="dwc:modified" xlink:type="simple">3/30/2025</named-content>; language: <named-content xmlns:xlink="http://www.w3.org/1999/xlink" content-type="dwc:language" xlink:type="simple">en</named-content>; collectionCode: <named-content xmlns:xlink="http://www.w3.org/1999/xlink" content-type="dwc:collectionCode" xlink:type="simple">Insects</named-content>; basisOfRecord: <named-content xmlns:xlink="http://www.w3.org/1999/xlink" content-type="dwc:basisOfRecord" xlink:type="simple">PreservedSpecimen</named-content></p></list-item><list-item><p><bold>Type status:</bold> <named-content xmlns:xlink="http://www.w3.org/1999/xlink" content-type="dwc:typeStatus" xlink:type="simple">Other material</named-content>. <bold>Occurrence:</bold> recordedBy: <named-content xmlns:xlink="http://www.w3.org/1999/xlink" content-type="dwc:recordedBy" xlink:type="simple">Choi, Sei-Woong</named-content>; individualCount: <named-content xmlns:xlink="http://www.w3.org/1999/xlink" content-type="dwc:individualCount" xlink:type="simple">1</named-content>; sex: <named-content xmlns:xlink="http://www.w3.org/1999/xlink" content-type="dwc:sex" xlink:type="simple">male</named-content>; lifeStage: <named-content xmlns:xlink="http://www.w3.org/1999/xlink" content-type="dwc:lifeStage" xlink:type="simple">adult</named-content>; disposition: <named-content xmlns:xlink="http://www.w3.org/1999/xlink" content-type="dwc:disposition" xlink:type="simple">Mokpo National University</named-content>; occurrenceID: <named-content xmlns:xlink="http://www.w3.org/1999/xlink" content-type="dwc:occurrenceID" xlink:type="simple">ED5F831C-E275-58AA-9C75-08EEFDD2BB3A</named-content>; <bold>Taxon:</bold> scientificName: <named-content xmlns:xlink="http://www.w3.org/1999/xlink" content-type="dwc:scientificName" xlink:type="simple"><italic><tp:taxon-name><tp:taxon-name-part taxon-name-part-type="genus" reg="Hypena">Hypena</tp:taxon-name-part><tp:taxon-name-part taxon-name-part-type="species" reg="narratalis">narratalis</tp:taxon-name-part></tp:taxon-name></italic></named-content>; <bold>Location:</bold> country: <named-content xmlns:xlink="http://www.w3.org/1999/xlink" content-type="dwc:country" xlink:type="simple">South Korea</named-content>; stateProvince: <named-content xmlns:xlink="http://www.w3.org/1999/xlink" content-type="dwc:stateProvince" xlink:type="simple">GW</named-content>; county: <named-content xmlns:xlink="http://www.w3.org/1999/xlink" content-type="dwc:county" xlink:type="simple">Pyungchang</named-content>; locality: <named-content xmlns:xlink="http://www.w3.org/1999/xlink" content-type="dwc:locality" xlink:type="simple">Mt. Jungangsan,Daewha-myeon</named-content>; verbatimElevation: <named-content xmlns:xlink="http://www.w3.org/1999/xlink" content-type="dwc:verbatimElevation" xlink:type="simple">1200</named-content>; <bold>Identification:</bold> identifiedBy: <named-content xmlns:xlink="http://www.w3.org/1999/xlink" content-type="dwc:identifiedBy" xlink:type="simple">Sung-Soo Kim</named-content>; dateIdentified: <named-content xmlns:xlink="http://www.w3.org/1999/xlink" content-type="dwc:dateIdentified" xlink:type="simple">2024</named-content>; <bold>Event:</bold> samplingProtocol: <named-content xmlns:xlink="http://www.w3.org/1999/xlink" content-type="dwc:samplingProtocol" xlink:type="simple">Ultraviolet bucket trap</named-content>; samplingEffort: <named-content xmlns:xlink="http://www.w3.org/1999/xlink" content-type="dwc:samplingEffort" xlink:type="simple">6 trapping hours</named-content>; eventDate: <named-content xmlns:xlink="http://www.w3.org/1999/xlink" content-type="dwc:eventDate" xlink:type="simple">5/14/2015</named-content>; <bold>Record Level:</bold> modified: <named-content xmlns:xlink="http://www.w3.org/1999/xlink" content-type="dwc:modified" xlink:type="simple">3/30/2025</named-content>; language: <named-content xmlns:xlink="http://www.w3.org/1999/xlink" content-type="dwc:language" xlink:type="simple">en</named-content>; collectionCode: <named-content xmlns:xlink="http://www.w3.org/1999/xlink" content-type="dwc:collectionCode" xlink:type="simple">Insects</named-content>; basisOfRecord: <named-content xmlns:xlink="http://www.w3.org/1999/xlink" content-type="dwc:basisOfRecord" xlink:type="simple">PreservedSpecimen</named-content></p></list-item><list-item><p><bold>Type status:</bold> <named-content xmlns:xlink="http://www.w3.org/1999/xlink" content-type="dwc:typeStatus" xlink:type="simple">Other material</named-content>. <bold>Occurrence:</bold> recordedBy: <named-content xmlns:xlink="http://www.w3.org/1999/xlink" content-type="dwc:recordedBy" xlink:type="simple">Choi, Sei-Woong</named-content>; individualCount: <named-content xmlns:xlink="http://www.w3.org/1999/xlink" content-type="dwc:individualCount" xlink:type="simple">1</named-content>; sex: <named-content xmlns:xlink="http://www.w3.org/1999/xlink" content-type="dwc:sex" xlink:type="simple">female</named-content>; lifeStage: <named-content xmlns:xlink="http://www.w3.org/1999/xlink" content-type="dwc:lifeStage" xlink:type="simple">adult</named-content>; disposition: <named-content xmlns:xlink="http://www.w3.org/1999/xlink" content-type="dwc:disposition" xlink:type="simple">Mokpo National University</named-content>; occurrenceID: <named-content xmlns:xlink="http://www.w3.org/1999/xlink" content-type="dwc:occurrenceID" xlink:type="simple">CC27B8DD-C138-5CD2-B1FC-2E3DEE539D1F</named-content>; <bold>Taxon:</bold> scientificName: <named-content xmlns:xlink="http://www.w3.org/1999/xlink" content-type="dwc:scientificName" xlink:type="simple"><italic><tp:taxon-name><tp:taxon-name-part taxon-name-part-type="genus" reg="Hypena">Hypena</tp:taxon-name-part><tp:taxon-name-part taxon-name-part-type="species" reg="narratalis">narratalis</tp:taxon-name-part></tp:taxon-name></italic></named-content>; <bold>Location:</bold> country: <named-content xmlns:xlink="http://www.w3.org/1999/xlink" content-type="dwc:country" xlink:type="simple">South Korea</named-content>; stateProvince: <named-content xmlns:xlink="http://www.w3.org/1999/xlink" content-type="dwc:stateProvince" xlink:type="simple">GW</named-content>; county: <named-content xmlns:xlink="http://www.w3.org/1999/xlink" content-type="dwc:county" xlink:type="simple">Inje</named-content>; locality: <named-content xmlns:xlink="http://www.w3.org/1999/xlink" content-type="dwc:locality" xlink:type="simple">Bangtong-ri, Girin-myon</named-content>; <bold>Identification:</bold> identifiedBy: <named-content xmlns:xlink="http://www.w3.org/1999/xlink" content-type="dwc:identifiedBy" xlink:type="simple">Sung-Soo Kim</named-content>; dateIdentified: <named-content xmlns:xlink="http://www.w3.org/1999/xlink" content-type="dwc:dateIdentified" xlink:type="simple">2024</named-content>; <bold>Event:</bold> samplingProtocol: <named-content xmlns:xlink="http://www.w3.org/1999/xlink" content-type="dwc:samplingProtocol" xlink:type="simple">Ultraviolet bucket trap</named-content>; samplingEffort: <named-content xmlns:xlink="http://www.w3.org/1999/xlink" content-type="dwc:samplingEffort" xlink:type="simple">6 trapping hours</named-content>; eventDate: <named-content xmlns:xlink="http://www.w3.org/1999/xlink" content-type="dwc:eventDate" xlink:type="simple">5/8/2011</named-content>; <bold>Record Level:</bold> modified: <named-content xmlns:xlink="http://www.w3.org/1999/xlink" content-type="dwc:modified" xlink:type="simple">3/30/2025</named-content>; language: <named-content xmlns:xlink="http://www.w3.org/1999/xlink" content-type="dwc:language" xlink:type="simple">en</named-content>; collectionCode: <named-content xmlns:xlink="http://www.w3.org/1999/xlink" content-type="dwc:collectionCode" xlink:type="simple">Insects</named-content>; basisOfRecord: <named-content xmlns:xlink="http://www.w3.org/1999/xlink" content-type="dwc:basisOfRecord" xlink:type="simple">PreservedSpecimen</named-content></p></list-item><list-item><p><bold>Type status:</bold> <named-content xmlns:xlink="http://www.w3.org/1999/xlink" content-type="dwc:typeStatus" xlink:type="simple">Other material</named-content>. <bold>Occurrence:</bold> recordedBy: <named-content xmlns:xlink="http://www.w3.org/1999/xlink" content-type="dwc:recordedBy" xlink:type="simple">Choi, Sei-Woong</named-content>; individualCount: <named-content xmlns:xlink="http://www.w3.org/1999/xlink" content-type="dwc:individualCount" xlink:type="simple">1</named-content>; sex: <named-content xmlns:xlink="http://www.w3.org/1999/xlink" content-type="dwc:sex" xlink:type="simple">male</named-content>; lifeStage: <named-content xmlns:xlink="http://www.w3.org/1999/xlink" content-type="dwc:lifeStage" xlink:type="simple">adult</named-content>; disposition: <named-content xmlns:xlink="http://www.w3.org/1999/xlink" content-type="dwc:disposition" xlink:type="simple">Mokpo National University</named-content>; occurrenceID: <named-content xmlns:xlink="http://www.w3.org/1999/xlink" content-type="dwc:occurrenceID" xlink:type="simple">D42BF003-FFFC-5458-8FD6-B16996D8FF46</named-content>; <bold>Taxon:</bold> scientificName: <named-content xmlns:xlink="http://www.w3.org/1999/xlink" content-type="dwc:scientificName" xlink:type="simple"><italic><tp:taxon-name><tp:taxon-name-part taxon-name-part-type="genus" reg="Hypena">Hypena</tp:taxon-name-part><tp:taxon-name-part taxon-name-part-type="species" reg="narratalis">narratalis</tp:taxon-name-part></tp:taxon-name></italic></named-content>; <bold>Location:</bold> country: <named-content xmlns:xlink="http://www.w3.org/1999/xlink" content-type="dwc:country" xlink:type="simple">South Korea</named-content>; stateProvince: <named-content xmlns:xlink="http://www.w3.org/1999/xlink" content-type="dwc:stateProvince" xlink:type="simple">CB</named-content>; county: <named-content xmlns:xlink="http://www.w3.org/1999/xlink" content-type="dwc:county" xlink:type="simple">Danyang</named-content>; locality: <named-content xmlns:xlink="http://www.w3.org/1999/xlink" content-type="dwc:locality" xlink:type="simple">Mt. Soback</named-content>; verbatimElevation: <named-content xmlns:xlink="http://www.w3.org/1999/xlink" content-type="dwc:verbatimElevation" xlink:type="simple">530</named-content>; verbatimCoordinates: <named-content xmlns:xlink="http://www.w3.org/1999/xlink" content-type="dwc:verbatimCoordinates" xlink:type="simple">36°59'N 128°28'E</named-content>; <bold>Identification:</bold> identifiedBy: <named-content xmlns:xlink="http://www.w3.org/1999/xlink" content-type="dwc:identifiedBy" xlink:type="simple">Sei-Woong Choi</named-content>; dateIdentified: <named-content xmlns:xlink="http://www.w3.org/1999/xlink" content-type="dwc:dateIdentified" xlink:type="simple">2024</named-content>; <bold>Event:</bold> samplingProtocol: <named-content xmlns:xlink="http://www.w3.org/1999/xlink" content-type="dwc:samplingProtocol" xlink:type="simple">Ultraviolet bucket trap</named-content>; samplingEffort: <named-content xmlns:xlink="http://www.w3.org/1999/xlink" content-type="dwc:samplingEffort" xlink:type="simple">6 trapping hours</named-content>; eventDate: <named-content xmlns:xlink="http://www.w3.org/1999/xlink" content-type="dwc:eventDate" xlink:type="simple">7/21/2005</named-content>; <bold>Record Level:</bold> modified: <named-content xmlns:xlink="http://www.w3.org/1999/xlink" content-type="dwc:modified" xlink:type="simple">3/30/2025</named-content>; language: <named-content xmlns:xlink="http://www.w3.org/1999/xlink" content-type="dwc:language" xlink:type="simple">en</named-content>; collectionCode: <named-content xmlns:xlink="http://www.w3.org/1999/xlink" content-type="dwc:collectionCode" xlink:type="simple">Insects</named-content>; basisOfRecord: <named-content xmlns:xlink="http://www.w3.org/1999/xlink" content-type="dwc:basisOfRecord" xlink:type="simple">PreservedSpecimen</named-content></p></list-item></list></tp:treatment-sec><tp:treatment-sec sec-type="Distribution"><title>Distribution</title><p>Korea, Japan, Taiwan, India (North).</p></tp:treatment-sec><tp:treatment-sec sec-type="Notes"><title>Notes</title><p><italic><tp:taxon-name><tp:taxon-name-part taxon-name-part-type="genus" reg="Hypena">Hypena</tp:taxon-name-part><tp:taxon-name-part taxon-name-part-type="species" reg="narratalis">narratalis</tp:taxon-name-part></tp:taxon-name></italic> (GenBank accession No. <ext-link xmlns:xlink="http://www.w3.org/1999/xlink" ext-link-type="uri" xlink:href="https://www.ncbi.nlm.nih.gov/nuccore/PV274487" xlink:type="simple">PV274487</ext-link>) showed the highest mean genetic distance of 8.71% from <italic><tp:taxon-name><tp:taxon-name-part taxon-name-part-type="genus" reg="Hypena">H.</tp:taxon-name-part><tp:taxon-name-part taxon-name-part-type="species" reg="trigonalis">trigonalis</tp:taxon-name-part></tp:taxon-name></italic>, while it exhibited the lowest mean genetic distance of 4.29% from <italic><tp:taxon-name><tp:taxon-name-part taxon-name-part-type="genus" reg="Hypena">H.</tp:taxon-name-part><tp:taxon-name-part taxon-name-part-type="species" reg="obesalis">obesalis</tp:taxon-name-part></tp:taxon-name></italic> (Figs <xref ref-type="fig" rid="F12784153">3</xref><xref ref-type="fig" rid="F12784163">f</xref>, <xref ref-type="fig" rid="F12784164">4</xref><xref ref-type="fig" rid="F12784169">a</xref>).</p></tp:treatment-sec><tp:treatment-sec><!--Section generated to contain objects referenced in tp:taxon-treatment.--><fig-group id="F12784153" position="float" orientation="portrait"><caption><p>Adults of <italic><tp:taxon-name><tp:taxon-name-part taxon-name-part-type="genus" reg="Hypena">Hypena</tp:taxon-name-part></tp:taxon-name></italic> from Korea.</p></caption><fig id="F12784158" position="float" orientation="portrait"><object-id xmlns:xlink="http://www.w3.org/1999/xlink" content-type="arpha" xlink:type="simple">CA0B4169-3980-5F09-949E-89460204964D</object-id><object-id xmlns:xlink="http://www.w3.org/1999/xlink" content-type="doi" xlink:type="simple">10.3897/BDJ.13.e155581.figure3a</object-id><label>Figure 3a.</label><caption><p><italic><tp:taxon-name><tp:taxon-name-part taxon-name-part-type="genus" reg="Hypena">Hypena</tp:taxon-name-part><tp:taxon-name-part taxon-name-part-type="species" reg="occata">occata</tp:taxon-name-part></tp:taxon-name></italic>, female;</p></caption><graphic xmlns:xlink="http://www.w3.org/1999/xlink" xlink:href="bdj-13-e155581-g003_a.jpg" xlink:type="simple" position="float" orientation="portrait" id="oo_1295595.JPG"><uri content-type="original_file" xlink:type="simple">https://binary.pensoft.net/fig/1295595</uri></graphic></fig><fig id="F12784159" position="float" orientation="portrait"><object-id xmlns:xlink="http://www.w3.org/1999/xlink" content-type="arpha" xlink:type="simple">48685F84-C2EC-5F08-8ABA-8351640AE83E</object-id><object-id xmlns:xlink="http://www.w3.org/1999/xlink" content-type="doi" xlink:type="simple">10.3897/BDJ.13.e155581.figure3b</object-id><label>Figure 3b.</label><caption><p><italic><tp:taxon-name><tp:taxon-name-part taxon-name-part-type="genus" reg="Hypena">Hypena</tp:taxon-name-part><tp:taxon-name-part taxon-name-part-type="species" reg="indicatalis">indicatalis</tp:taxon-name-part></tp:taxon-name></italic>, male;</p></caption><graphic xmlns:xlink="http://www.w3.org/1999/xlink" xlink:href="bdj-13-e155581-g003_b.jpg" xlink:type="simple" position="float" orientation="portrait" id="oo_1295596.JPG"><uri content-type="original_file" xlink:type="simple">https://binary.pensoft.net/fig/1295596</uri></graphic></fig><fig id="F12784160" position="float" orientation="portrait"><object-id xmlns:xlink="http://www.w3.org/1999/xlink" content-type="arpha" xlink:type="simple">CC58F0FA-F98C-5434-94A9-7B8F80D44979</object-id><object-id xmlns:xlink="http://www.w3.org/1999/xlink" content-type="doi" xlink:type="simple">10.3897/BDJ.13.e155581.figure3c</object-id><label>Figure 3c.</label><caption><p><italic><tp:taxon-name><tp:taxon-name-part taxon-name-part-type="genus" reg="Hypena">Hypena</tp:taxon-name-part><tp:taxon-name-part taxon-name-part-type="species" reg="subcyanea">subcyanea</tp:taxon-name-part></tp:taxon-name></italic>, male;</p></caption><graphic xmlns:xlink="http://www.w3.org/1999/xlink" xlink:href="bdj-13-e155581-g003_c.jpg" xlink:type="simple" position="float" orientation="portrait" id="oo_1295597.JPG"><uri content-type="original_file" xlink:type="simple">https://binary.pensoft.net/fig/1295597</uri></graphic></fig><fig id="F12784161" position="float" orientation="portrait"><object-id xmlns:xlink="http://www.w3.org/1999/xlink" content-type="arpha" xlink:type="simple">078799B4-A293-57DF-A148-F64CAD1031D1</object-id><object-id xmlns:xlink="http://www.w3.org/1999/xlink" content-type="doi" xlink:type="simple">10.3897/BDJ.13.e155581.figure3d</object-id><label>Figure 3d.</label><caption><p><italic><tp:taxon-name><tp:taxon-name-part taxon-name-part-type="genus" reg="Hypena">Hypena</tp:taxon-name-part><tp:taxon-name-part taxon-name-part-type="species" reg="obacerralis">obacerralis</tp:taxon-name-part></tp:taxon-name></italic>, male;</p></caption><graphic xmlns:xlink="http://www.w3.org/1999/xlink" xlink:href="bdj-13-e155581-g003_d.jpg" xlink:type="simple" position="float" orientation="portrait" id="oo_1295598.JPG"><uri content-type="original_file" xlink:type="simple">https://binary.pensoft.net/fig/1295598</uri></graphic></fig><fig id="F12784162" position="float" orientation="portrait"><object-id xmlns:xlink="http://www.w3.org/1999/xlink" content-type="arpha" xlink:type="simple">832F308C-D536-58A3-93AD-53FB6DDAE076</object-id><object-id xmlns:xlink="http://www.w3.org/1999/xlink" content-type="doi" xlink:type="simple">10.3897/BDJ.13.e155581.figure3e</object-id><label>Figure 3e.</label><caption><p><italic><tp:taxon-name><tp:taxon-name-part taxon-name-part-type="genus" reg="Hypena">Hypena</tp:taxon-name-part><tp:taxon-name-part taxon-name-part-type="species" reg="tristalis">tristalis</tp:taxon-name-part></tp:taxon-name></italic>, female;</p></caption><graphic xmlns:xlink="http://www.w3.org/1999/xlink" xlink:href="bdj-13-e155581-g003_e.jpg" xlink:type="simple" position="float" orientation="portrait" id="oo_1295599.JPG"><uri content-type="original_file" xlink:type="simple">https://binary.pensoft.net/fig/1295599</uri></graphic></fig><fig id="F12784163" position="float" orientation="portrait"><object-id xmlns:xlink="http://www.w3.org/1999/xlink" content-type="arpha" xlink:type="simple">DD5E779B-03F5-5FBF-BA58-95A7619C82C6</object-id><object-id xmlns:xlink="http://www.w3.org/1999/xlink" content-type="doi" xlink:type="simple">10.3897/BDJ.13.e155581.figure3f</object-id><label>Figure 3f.</label><caption><p><italic><tp:taxon-name><tp:taxon-name-part taxon-name-part-type="genus" reg="Hypena">Hypena</tp:taxon-name-part><tp:taxon-name-part taxon-name-part-type="species" reg="narratalis">narratalis</tp:taxon-name-part></tp:taxon-name></italic>, female.</p></caption><graphic xmlns:xlink="http://www.w3.org/1999/xlink" xlink:href="bdj-13-e155581-g003_f.jpg" xlink:type="simple" position="float" orientation="portrait" id="oo_1295600.JPG"><uri content-type="original_file" xlink:type="simple">https://binary.pensoft.net/fig/1295600</uri></graphic></fig></fig-group><fig id="F12784163" position="float" orientation="portrait"><object-id xmlns:xlink="http://www.w3.org/1999/xlink" content-type="arpha" xlink:type="simple">DD5E779B-03F5-5FBF-BA58-95A7619C82C6</object-id><object-id xmlns:xlink="http://www.w3.org/1999/xlink" content-type="doi" xlink:type="simple">10.3897/BDJ.13.e155581.figure3f</object-id><label>Figure 3f.</label><caption><p><italic><tp:taxon-name><tp:taxon-name-part taxon-name-part-type="genus" reg="Hypena">Hypena</tp:taxon-name-part><tp:taxon-name-part taxon-name-part-type="species" reg="narratalis">narratalis</tp:taxon-name-part></tp:taxon-name></italic>, female.</p></caption><graphic xmlns:xlink="http://www.w3.org/1999/xlink" xlink:href="bdj-13-e155581-g003_f.jpg" xlink:type="simple" position="float" orientation="portrait" id="oo_1295600.JPG"><uri content-type="original_file" xlink:type="simple">https://binary.pensoft.net/fig/1295600</uri></graphic></fig><fig-group id="F12784164" position="float" orientation="portrait"><caption><p>Adults of <italic><tp:taxon-name><tp:taxon-name-part taxon-name-part-type="genus" reg="Hypena">Hypena</tp:taxon-name-part></tp:taxon-name></italic> from Korea.</p></caption><fig id="F12784169" position="float" orientation="portrait"><object-id xmlns:xlink="http://www.w3.org/1999/xlink" content-type="arpha" xlink:type="simple">E6A1045A-8799-5133-9F12-48457D2557A3</object-id><object-id xmlns:xlink="http://www.w3.org/1999/xlink" content-type="doi" xlink:type="simple">10.3897/BDJ.13.e155581.figure4a</object-id><label>Figure 4a.</label><caption><p><italic><tp:taxon-name><tp:taxon-name-part taxon-name-part-type="genus" reg="Hypena">Hypena</tp:taxon-name-part><tp:taxon-name-part taxon-name-part-type="species" reg="narratalis">narratalis</tp:taxon-name-part></tp:taxon-name></italic>, male;</p></caption><graphic xmlns:xlink="http://www.w3.org/1999/xlink" xlink:href="bdj-13-e155581-g004_a.jpg" xlink:type="simple" position="float" orientation="portrait" id="oo_1295601.JPG"><uri content-type="original_file" xlink:type="simple">https://binary.pensoft.net/fig/1295601</uri></graphic></fig><fig id="F12784170" position="float" orientation="portrait"><object-id xmlns:xlink="http://www.w3.org/1999/xlink" content-type="arpha" xlink:type="simple">B5040541-D784-5E9E-8B6E-CE523D28062C</object-id><object-id xmlns:xlink="http://www.w3.org/1999/xlink" content-type="doi" xlink:type="simple">10.3897/BDJ.13.e155581.figure4b</object-id><label>Figure 4b.</label><caption><p><italic><tp:taxon-name><tp:taxon-name-part taxon-name-part-type="genus" reg="Hypena">Hypena</tp:taxon-name-part><tp:taxon-name-part taxon-name-part-type="species" reg="pulverulenta">pulverulenta</tp:taxon-name-part></tp:taxon-name></italic>, male;</p></caption><graphic xmlns:xlink="http://www.w3.org/1999/xlink" xlink:href="bdj-13-e155581-g004_b.jpg" xlink:type="simple" position="float" orientation="portrait" id="oo_1295602.JPG"><uri content-type="original_file" xlink:type="simple">https://binary.pensoft.net/fig/1295602</uri></graphic></fig><fig id="F12784171" position="float" orientation="portrait"><object-id xmlns:xlink="http://www.w3.org/1999/xlink" content-type="arpha" xlink:type="simple">ADFF7AB2-10A1-5B1C-A7F9-B2711F50AA7E</object-id><object-id xmlns:xlink="http://www.w3.org/1999/xlink" content-type="doi" xlink:type="simple">10.3897/BDJ.13.e155581.figure4c</object-id><label>Figure 4c.</label><caption><p><italic><tp:taxon-name><tp:taxon-name-part taxon-name-part-type="genus" reg="Hypena">Hypena</tp:taxon-name-part><tp:taxon-name-part taxon-name-part-type="species" reg="abducalis">abducalis</tp:taxon-name-part></tp:taxon-name></italic>, male;</p></caption><graphic xmlns:xlink="http://www.w3.org/1999/xlink" xlink:href="bdj-13-e155581-g004_c.jpg" xlink:type="simple" position="float" orientation="portrait" id="oo_1295604.JPG"><uri content-type="original_file" xlink:type="simple">https://binary.pensoft.net/fig/1295604</uri></graphic></fig><fig id="F12784172" position="float" orientation="portrait"><object-id xmlns:xlink="http://www.w3.org/1999/xlink" content-type="arpha" xlink:type="simple">541A4A9E-301C-5AC9-B954-FC022D3DC770</object-id><object-id xmlns:xlink="http://www.w3.org/1999/xlink" content-type="doi" xlink:type="simple">10.3897/BDJ.13.e155581.figure4d</object-id><label>Figure 4d.</label><caption><p><italic><tp:taxon-name><tp:taxon-name-part taxon-name-part-type="genus" reg="Hypena">Hypena</tp:taxon-name-part><tp:taxon-name-part taxon-name-part-type="species" reg="abducalis">abducalis</tp:taxon-name-part></tp:taxon-name></italic>, female;</p></caption><graphic xmlns:xlink="http://www.w3.org/1999/xlink" xlink:href="bdj-13-e155581-g004_d.jpg" xlink:type="simple" position="float" orientation="portrait" id="oo_1295605.JPG"><uri content-type="original_file" xlink:type="simple">https://binary.pensoft.net/fig/1295605</uri></graphic></fig><fig id="F12784173" position="float" orientation="portrait"><object-id xmlns:xlink="http://www.w3.org/1999/xlink" content-type="arpha" xlink:type="simple">D7E0C638-33D0-51E9-96ED-B63270A89BA1</object-id><object-id xmlns:xlink="http://www.w3.org/1999/xlink" content-type="doi" xlink:type="simple">10.3897/BDJ.13.e155581.figure4e</object-id><label>Figure 4e.</label><caption><p><italic><tp:taxon-name><tp:taxon-name-part taxon-name-part-type="genus" reg="Hypena">Hypena</tp:taxon-name-part><tp:taxon-name-part taxon-name-part-type="species" reg="kengkalis">kengkalis</tp:taxon-name-part></tp:taxon-name></italic>, male;</p></caption><graphic xmlns:xlink="http://www.w3.org/1999/xlink" xlink:href="bdj-13-e155581-g004_e.jpg" xlink:type="simple" position="float" orientation="portrait" id="oo_1295606.JPG"><uri content-type="original_file" xlink:type="simple">https://binary.pensoft.net/fig/1295606</uri></graphic></fig><fig id="F12784174" position="float" orientation="portrait"><object-id xmlns:xlink="http://www.w3.org/1999/xlink" content-type="arpha" xlink:type="simple">6F1D5DCC-4E98-5AAA-AC39-50261987FF97</object-id><object-id xmlns:xlink="http://www.w3.org/1999/xlink" content-type="doi" xlink:type="simple">10.3897/BDJ.13.e155581.figure4f</object-id><label>Figure 4f.</label><caption><p><italic><tp:taxon-name><tp:taxon-name-part taxon-name-part-type="genus" reg="Hypena">Hypena</tp:taxon-name-part><tp:taxon-name-part taxon-name-part-type="species" reg="stygiana">stygiana</tp:taxon-name-part></tp:taxon-name></italic>, female.</p></caption><graphic xmlns:xlink="http://www.w3.org/1999/xlink" xlink:href="bdj-13-e155581-g004_f.jpg" xlink:type="simple" position="float" orientation="portrait" id="oo_1295607.JPG"><uri content-type="original_file" xlink:type="simple">https://binary.pensoft.net/fig/1295607</uri></graphic></fig></fig-group><fig id="F12784169" position="float" orientation="portrait"><object-id xmlns:xlink="http://www.w3.org/1999/xlink" content-type="arpha" xlink:type="simple">E6A1045A-8799-5133-9F12-48457D2557A3</object-id><object-id xmlns:xlink="http://www.w3.org/1999/xlink" content-type="doi" xlink:type="simple">10.3897/BDJ.13.e155581.figure4a</object-id><label>Figure 4a.</label><caption><p><italic><tp:taxon-name><tp:taxon-name-part taxon-name-part-type="genus" reg="Hypena">Hypena</tp:taxon-name-part><tp:taxon-name-part taxon-name-part-type="species" reg="narratalis">narratalis</tp:taxon-name-part></tp:taxon-name></italic>, male;</p></caption><graphic xmlns:xlink="http://www.w3.org/1999/xlink" xlink:href="bdj-13-e155581-g004_a.jpg" xlink:type="simple" position="float" orientation="portrait" id="oo_1295601.JPG"><uri content-type="original_file" xlink:type="simple">https://binary.pensoft.net/fig/1295601</uri></graphic></fig></tp:treatment-sec></tp:taxon-treatment>
